# Supplementary material for: Proteomics analysis reveals the differential protein expression of female and male adult Toxocara canis using Orbitrap Astral analyzer
Source: Infect Dis Poverty. 2024 Oct 9;13:73. doi: 10.1186/s40249-024-01246-9 (PMC11462720; doi:10.1186/s40249-024-01246-9)
Supplement: Supplementary file 1 — Additional file 1: Table S1: The overview of all identified adult Toxocara canis proteins. Table S2: The GO annotation analysis of all identified adult Toxocara canis proteins. Table S3: The KEGG enrichment analysis of all identified adult Toxocara canis proteins at the level 2 signaling pathways. Table S4: The domain analysis of all identified adult Toxocara canis proteins. Table S5: The transcription factors analysis of all identified adult Toxocara canis proteins. Table S6: The subcellular location analysis of all identified adult Toxocara canis proteins. Table S7: The proteins with differential abundance between the female and male adult Toxocara canis. Table S8: The GO annotation analysis of proteins with differential abundance between female and male adult Toxocara canis. Table S9: The KEGG enrichment analysis of proteins with differential abundance between female and male adult Toxocara canis. Table S10: The domain analysis of proteins with differential abundance between female and male adult Toxocara canis. Table S11: The transcription factors analysis of proteins with differential abundance between female and male adult Toxocara canis. Table S12: The subcellular location analysis of proteins with differential abundance between female and male adult Toxocara canis. [file 40249_2024_1246_MOESM1_ESM.xlsx]

## Sheet: Table S1
Table S1: The overview of all identified adult Toxocara canis proteins.
The original 8,565 T. canis proteins										The filtered 7,871 T. canis proteins															The specifically expressed proteins at the L3 stage when comparing our results with previous studiesA
			Female			Male							Female			Male									Protein	Description	Gene	A da Silva, et al. The somatic proteins of Toxocara canis larvae and excretory-secretory products revealed by proteomics. Veterinary parasitology. 2018;259:25-34
Protein	Description	Gene	CTCCP1	CTCCP2	CTCCP3	XTCCP1	XTCCP2	XTCCP3		Protein	Description	Gene	CTCCP1	CTCCP2	CTCCP3	XTCCP1	XTCCP2	XTCCP3	Female.vs.Male FC	Female.vs.Male Pvalue	Female.vs.Male log2FC	Female.vs.Male Sig	Female.vs.Male UP.DOWN		A0A0B2V2I9	Histone H3	-
A0A076E9J1	ATP synthase subunit a (Fragment)	-	137732	167418	139282	124207	133619	174230		A0A0B2UKL0	Uncharacterized protein	Tcan_03765	0	0	0	36751.2	49586.4	145492	#NAME?	0	#NAME?	Significant	down		A0A0B2UTR8	Signal peptidase complex catalytic subunit SEC11	Sec11c
A0A0B2UHX8	UPF0598 protein C8orf82	Tcan_10292	9993.57	8356.83	12178.7	0	0	0		A0A0B2UMU3	Putative serpin-like protein	Tcan_12130	0	0	0	34396.1	37139.9	29869.1	#NAME?	0	#NAME?	Significant	down		A0A0B2UJ05	GCS light chain	Gclm
A0A0B2UHY3	Uncharacterized protein	Tcan_10239	6646.53	7186.36	16697	4207.01	0	0		A0A0B2UN39	Protein UBASH3A-like protein	Tcan_04827	0	0	0	267332	256149	300151	#NAME?	0	#NAME?	Significant	down		A0A0B2VBF2	Histone H4	-
A0A0B2UI07	Uncharacterized protein	Tcan_10254	338210	274622	373728	239814	250754	327438		A0A0B2UN71	Regulatory protein SIR2 homolog 7	SIRT7	0	0	0	63244.5	25590.8	54179	#NAME?	0	#NAME?	Significant	down		A0A0B2UWL8	Twitchin	unc-22
A0A0B2UI29	Histone H2A	H2AFX	46144.4	37428	44584.7	18222.3	15866.8	30544.2		A0A0B2UNP4	MARVEL domain-containing protein	Tcan_17555	0	0	0	121240	70050.4	97064.7	#NAME?	0	#NAME?	Significant	down		A0A0B2ULI6	Acetyl-coenzyme A synthetase	acsA
A0A0B2UI63	1-acyl-sn-glycerol-3-phosphate acyltransferase epsilon	AGPAT5	32201.9	31308.2	28955.6	21002.2	13724	27903.2		A0A0B2UP67	Uncharacterized protein	Tcan_12050	0	0	0	48861	41472.5	55828.3	#NAME?	0	#NAME?	Significant	down		A0A0B2UP71	Coatomer subunit epsilon	COPE
A0A0B2UI80	PWI domain-containing protein	Tcan_04824	42271.3	31821.9	35992	43190	33529.5	47784.5		A0A0B2UP70	Uncharacterized protein	Tcan_13733	0	0	0	27174.1	23604.4	33850.9	#NAME?	0	#NAME?	Significant	down		A0A0B2VJL7	Actin-depolymerizing factor 2, isoform c	unc-60
A0A0B2UI85	Uncharacterized protein	Tcan_04819	31523.7	23524.7	16648.9	56598.2	49152.9	84919.4		A0A0B2UQE3	Uncharacterized protein (Fragment)	Tcan_05481	0	0	0	27915.5	35536.3	57675.7	#NAME?	0	#NAME?	Significant	down		A0A0B2VF53	Protein disulfide-isomerase 2	pdi-2
A0A0B2UI91	TWiK family of potassium channels protein 18 (Fragment)	twk-18	27513	18138.5	21521	20704.6	26706.5	25067.3		A0A0B2UQR1	Phosphatidylinositol transfer protein alpha isoform	PITPNA	0	0	0	11314.3	8293.46	15335.2	#NAME?	0	#NAME?	Significant	down		A0A0B2VHK1	Receptor expression-enhancing protein	Reep5
A0A0B2UIA9	Importin-13	IPO13	19866.3	18893.6	23875.7	28575.9	26067.5	23822		A0A0B2UR68	Uncharacterized protein	Tcan_11760	0	0	0	10639.3	9148.27	19287.8	#NAME?	0	#NAME?	Significant	down		A0A0B2UXB4	Histone H2B	his-11
A0A0B2UIB3	ZP domain-containing protein	Tcan_18920	178709	235840	227969	73456.9	42373.3	0		A0A0B2USE2	Uncharacterized protein	Tcan_02054	0	0	0	23660.7	21384.4	20128.1	#NAME?	0	#NAME?	Significant	down		A0A0B2URS9	Nuclear anchorage protein 1	anc-1
A0A0B2UIC1	mitogen-activated protein kinase kinase	Map2k4	62229.4	74628.9	71320.6	65118.5	48231.5	52349.2		A0A0B2USH1	Major sperm protein	Tcan_15019	0	0	0	516435	484495	570015	#NAME?	0	#NAME?	Significant	down		A0A0B2W5D7	Chymotrypsin/elastase isoinhibitors 2 to 5	-
A0A0B2UIC9	Phosphatidylinositol 3-kinase regulatory subunit alpha	PIK3R1	11995	19363.7	21913.1	25907.7	14202.9	0		A0A0B2USU9	Major sperm protein	Tcan_12145	0	0	0	4104.83	2608.06	8964.37	#NAME?	0	#NAME?	Significant	down		A0A0B2V666	Neuroserpin	Serpini1
A0A0B2UIE2	Monocarboxylate transporter 12	slc16a12	13712.2	9609.03	9120.98	17717.2	10672.4	13298.6		A0A0B2USV6	Tau-tubulin kinase 1	TTBK1	0	0	0	10867.6	21035.4	29801.4	#NAME?	0	#NAME?	Significant	down		A0A0B2W4V4	Elongation factor 1-beta	-
A0A0B2UIF3	Putative C-mannosyltransferase DPY19L3	Dpy19l3	51863	62274.7	51918.4	28126.4	24184.9	35956.7		A0A0B2USW0	Kelch repeat-containing protein kel-10	kel-10	0	0	0	28082.1	21519.4	33326.5	#NAME?	0	#NAME?	Significant	down		A0A0B2UQ06	valine--tRNA ligase	vrs-2
A0A0B2UIJ3	Phospholysine phosphohistidine inorganic pyrophosphate phosphatase	lhpp	52842.2	71334.9	46871.8	24726.7	32173.6	28052.5		A0A0B2USZ4	Uncharacterized protein	Tcan_14731	0	0	0	4637.37	3017.63	2755.79	#NAME?	0	#NAME?	Significant	down		A0A0B2W0V7	Transthyretin-like protein 46	ttr-46
A0A0B2UIL3	Polynucleotide 5-hydroxyl-kinase nol-9	nol-9	26879.5	22468.2	21929.8	22835	17283.5	16230.1		A0A0B2UTB0	Zonadhesin	Zan	0	0	0	29485.2	22257.3	21948.7	#NAME?	0	#NAME?	Significant	down		A0A0B2UYK2	Carboxypeptidase	F32A5.3
A0A0B2UIM6	Putative medium-chain specific acyl-CoA dehydrogenase 10, mitochondrial	acdh-10	49123.8	38748.1	51881.9	32525.3	36316.7	69654.7		A0A0B2UTD1	Uncharacterized protein	Tcan_09381	0	0	0	37750.9	33800.2	29002.7	#NAME?	0	#NAME?	Significant	down		A0A0B2UQ71	Mitochondrial dicarboxylate carrier	Slc25a10
A0A0B2UIN2	BTB domain-containing protein	Tcan_12090	9573.95	23838.4	0	87508.9	88662.1	123168		A0A0B2UTG3	Uncharacterized protein	Tcan_13722	0	0	0	27833	40672.5	63776.3	#NAME?	0	#NAME?	Significant	down		A0A0B2V0G7	Polyubiquitin-A	ubq-1
A0A0B2UIN7	Transaldolase	TALDO1	1.94288e+06	2.1782e+06	2.09144e+06	2.27615e+06	2220970	1.9921e+06		A0A0B2UTI5	Uncharacterized protein	Tcan_07253	0	0	0	8409.54	3402.48	7922.6	#NAME?	0	#NAME?	Significant	down		O76131	Proteoglycan core protein
A0A0B2UIR0	Fringe glycosyltransferase	fng	16658.9	14401.4	17686.1	10411.3	4564.67	9380.87		A0A0B2UTL2	Uncharacterized protein	Tcan_17575	0	0	0	56043.1	50025.7	62264.8	#NAME?	0	#NAME?	Significant	down		A0A0B2VB05	Tubulin alpha chain	mec-12
A0A0B2UIR9	GW182 middle domain-containing protein	Tcan_17654	23998.1	25919.8	24661.5	27600.1	24300.7	25711.8		A0A0B2UTX2	Uncharacterized protein	Tcan_08607	0	0	0	66786.6	39275.2	39962	#NAME?	0	#NAME?	Significant	down		A0A0B2W0X7	Transthyretin-like protein 46	ttr-46
A0A0B2UIU5	Lysyl-tRNA synthetase	krs-1	224978	279288	263743	241639	198294	233037		A0A0B2UUA2	TBC1 domain family member 30	tbc1d30	0	0	0	17042	17132.1	21715	#NAME?	0	#NAME?	Significant	down		A0A0B2VJS1	Protein UBASH3A-like protein	-
A0A0B2UIV1	Serine/threonine-protein phosphatase	TOPP4	2324.28	0	1595.35	11074.6	8526.94	0		A0A0B2UUL4	Ancylostoma secreted protein	ASP	0	0	0	48257	17291.7	50905.2	#NAME?	0	#NAME?	Significant	down		A0A0B2VLT1	Transthyretin-like protein 46	ttr-46
A0A0B2UIV5	Hemicentin-1	HMCN1	91916.3	102287	107314	175835	131337	109159		A0A0B2UUL8	E2 ubiquitin-conjugating enzyme	ubc-7	0	0	0	233670	317778	361008	#NAME?	0	#NAME?	Significant	down		A0A0B2UXW0	Apolipoprotein(A)	LPA
A0A0B2UIV9	Dynein light chain Tctex-type 1	Dynlt1	90791.2	115763	68776.8	84317.8	104752	142357		A0A0B2UUU5	Uncharacterized protein	Tcan_18717	0	0	0	244845	242424	279573	#NAME?	0	#NAME?	Significant	down		A0A0B2W3C5	Myophilin	-
A0A0B2UIX4	Uncharacterized protein	Tcan_02574	613489	599092	643843	544932	473696	615045		A0A0B2UV98	Kringle domain-containing protein	Tcan_06961	0	0	0	19625.6	12799.5	15474.9	#NAME?	0	#NAME?	Significant	down		A0A0B2UXP0	mannose-6-phosphate isomerase	ZK632.4
A0A0B2UJ42	tRNA-intron lyase	Tsen2	0	0	6228.72	40201.3	0	0		A0A0B2UVI7	Methyltransferase-like protein 13	Tcan_03910	0	0	0	5388.25	6210.61	11293.7	#NAME?	0	#NAME?	Significant	down		A0A0B2VU23	Histone H4	-
A0A0B2UJ73	Uncharacterized protein	Tcan_02479	47538.2	62760.4	49441	42793.1	27733.3	33331.7		A0A0B2UVR6	Uncharacterized protein	Tcan_17009	0	0	0	166275	125828	30139.1	#NAME?	0	#NAME?	Significant	down		A0A0B2UZJ5	Soluble calcium-activated nucleotidase 1	Cant1
A0A0B2UJ91	E3 ubiquitin protein ligase	Bre1	10503.9	5873.21	6344.04	9188.78	4546.11	7505.49		A0A0B2UVS2	Sulfate permease family protein 3	sulp-3	0	0	0	14826.3	26740.8	29309.2	#NAME?	0	#NAME?	Significant	down		A0A0B2W586	non-specific serine/threonine protein kinase	TTBK2
A0A0B2UJ97	Uncharacterized protein	Tcan_02463	63388.4	67999.5	64027.2	280018	286467	271716		A0A0B2UVT2	Putative phospholipase D F09G2.8	F09G2.8	0	0	0	10952.9	6038.54	17001.3	#NAME?	0	#NAME?	Significant	down		B5A257	ANT-3.1	-
A0A0B2UJF5	5-3 exoribonuclease 1 (Fragment)	XRN1	16515.3	13493.8	15680.5	18503.1	20693	35187.2		A0A0B2UW23	Uncharacterized protein	Tcan_06235	0	0	0	16110	35781.3	19778.6	#NAME?	0	#NAME?	Significant	down		A0A0B2UWZ6	Puromycin-sensitive aminopeptidase	Npepps
A0A0B2UJI7	Nucleotide-diphospho-sugar transferase domain-containing protein	Tcan_08113	108175	96125.2	145530	0	0	22718.7		A0A0B2UWG9	Uncharacterized protein	Tcan_18681	0	0	0	25946.3	27567.3	31697.4	#NAME?	0	#NAME?	Significant	down		A0A0B2VT50	oleoyl-[acyl-carrier-protein] hydrolase	lgrB
A0A0B2UJM4	Protein disulfide-isomerase	pdi-2	1.19979e+07	1.30453e+07	1.28264e+07	7.42944e+06	6537620	7.95984e+06		A0A0B2UWX3	N-acetylgalactosaminide beta-1,3-galactosyltransferase	C38H2.2	0	0	0	29333.1	29249.5	32784.4	#NAME?	0	#NAME?	Significant	down		A0A0B2VM06	Uridine kinase-like protein 5	UKL5
A0A0B2UJN8	Glutathione peroxidase	gpx-3	14534.7	12578.4	20796.2	4184.94	18295.1	17690.3		A0A0B2UX55	KH domain-containing protein	how	0	0	0	126389	121647	166779	#NAME?	0	#NAME?	Significant	down		A0A0B2VUA0	threonine--tRNA ligase	trs-1
A0A0B2UJP1	Uncharacterized protein	Tcan_08069	23821.7	13179.1	20514.9	17912.3	31621.7	38002.6		A0A0B2UX85	TLC domain-containing protein 2 (Fragment)	tlcd2	0	0	0	39901.8	25287.8	18280.8	#NAME?	0	#NAME?	Significant	down		A0A0B2VIN8	Staphylococcal nuclease domain-containing protein	SND1
A0A0B2UJP3	Uncharacterized protein	Tcan_02409	253316	351808	369655	467998	384015	318236		A0A0B2UXD1	Uncharacterized protein	Tcan_02725	0	0	0	180386	171296	203901	#NAME?	0	#NAME?	Significant	down		A0A0B2VH97	60S ribosomal protein L23a	Rpl23a
A0A0B2UK89	Uncharacterized protein (Fragment)	Tcan_01339	28103.2	40161.2	31982.9	44129.2	28442.3	55953.4		A0A0B2UXQ2	C-type lectin domain-containing protein	Tcan_12341	0	0	0	104873	98195.8	264034	#NAME?	0	#NAME?	Significant	down		O01720	Prohibitin	-
A0A0B2UK97	Vesicle transport through interaction with t-SNAREs-like protein 1A	VTI1A	57249	53412.3	51180	18972.8	26744.3	0		A0A0B2UY17	Protein Tob1	Tob1	0	0	0	43146	38367.3	53420.4	#NAME?	0	#NAME?	Significant	down		A0A0B2V6Z8	Glycogen debranching enzyme	AGL
A0A0B2UKI4	Pepsin inhibitor-3-like repeated domain-containing protein	Tcan_03744	40602.6	26550.3	62046.1	0	0	0		A0A0B2UY87	Uncharacterized protein	Tcan_04214	0	0	0	20312.8	14295.5	44127.8	#NAME?	0	#NAME?	Significant	down		A0A0B2VJ19	Gamma-glutamyltranspeptidase 1	GGT1
A0A0B2UKK1	General transcription factor 3C polypeptide 5	GTF3C5	9475.56	4462.55	6654.9	5661.83	5481.39	7716.61		A0A0B2UYB6	Uncharacterized protein	Tcan_09640	0	0	0	130936	61823.6	102598	#NAME?	0	#NAME?	Significant	down		A7YVI5	arginine kinase	-
A0A0B2UKL0	Uncharacterized protein	Tcan_03765	0	0	0	36751.2	49586.4	145492		A0A0B2UYE7	Apple domain-containing protein	Tcan_09638	0	0	0	131975	150564	220226	#NAME?	0	#NAME?	Significant	down		A0A0B2VA46	Anion exchange protein	SLC4A4
A0A0B2UKL5	ABC transporter ATP-binding protein/permease wht-1	wht-1	234923	319577	241012	291476	137005	283010		A0A0B2UYM2	Uncharacterized protein	Tcan_03123	0	0	0	342092	41126.6	52530.6	#NAME?	0	#NAME?	Significant	down		A0A0B2VFB2	protein-disulfide reductase	Nxnl2
A0A0B2UKP7	Uncharacterized protein (Fragment)	Tcan_00321	43873.3	34536.4	52041.4	26125.6	31838.2	27784.9		A0A0B2UYN3	Uncharacterized protein	Tcan_10802	0	0	0	29404.9	18409.6	28645.4	#NAME?	0	#NAME?	Significant	down		A0A0B2W095	Eukaryotic translation initiation factor 5A-2	iff-2
A0A0B2UKQ9	26S proteasome non-ATPase regulatory subunit 2	Psmd2	7426.11	15125.3	0	15034.7	0	9776.55		A0A0B2UYT0	Protein phosphatase 1 regulatory subunit 7	Ppp1r7	0	0	0	54029.9	53700.5	109690	#NAME?	0	#NAME?	Significant	down		A0A0B2UXN0	Annexin	-
A0A0B2UKR7	Uncharacterized protein	Tcan_00317	225702	158155	218148	252157	212129	234048		A0A0B2UYZ5	Uncharacterized protein	Tcan_18119	0	0	0	997845	1027820	1.40418e+06	#NAME?	0	#NAME?	Significant	down		A0A0B2UR62	Cullin-associated Nedd8-dissociated protein 1	CAND1
A0A0B2UKT6	Uncharacterized protein (Fragment)	Tcan_00898	48952.9	60887	45138	32552	26384	46432.9		A0A0B2UZ93	Uncharacterized protein	Tcan_15856	0	0	0	9242.42	15063.1	20149.7	#NAME?	0	#NAME?	Significant	down		A0A0D4CDQ4	Protein phosphatase 1 regulator subunit 7	-
A0A0B2UL36	non-specific serine/threonine protein kinase	CSNK2A1	169545	156905	180256	173796	158441	189887		A0A0B2UZ96	Uncharacterized protein	Tcan_08604	0	0	0	18864.7	15677.3	23967.1	#NAME?	0	#NAME?	Significant	down		A0A0B2V7G7	EH domain-containing protein 3	Ehd3
A0A0B2UL75	Cuticlin-1 (Fragment)	cut-1	0	2284.15	3341.37	0	4310.01	0		A0A0B2UZL4	Uncharacterized protein	Tcan_07763	0	0	0	1.36914e+06	1604320	550595	#NAME?	0	#NAME?	Significant	down		A0A0B2URX3	Actin-2	act-2b
A0A0B2ULF4	Putative UDP-glucuronosyltransferase ugt-50	ugt-50	70281.8	115191	62811.7	66836.3	73977.1	72007.2		A0A0B2V075	Uncharacterized protein	Tcan_15487	0	0	0	32047.3	22483.1	35211.2	#NAME?	0	#NAME?	Significant	down		A0A0B2UK24	Alanine--tRNA ligase, cytoplasmic	aars-2
A0A0B2ULI0	26S proteasome non-ATPase regulatory subunit 5	PSMD5	99568.6	109068	92762.1	97930.5	86295.3	100946		A0A0B2V095	Uncharacterized protein	Tcan_03406	0	0	0	2367.41	2591.52	7683.26	#NAME?	0	#NAME?	Significant	down		O44927	Excretory/secretory C-type lectin TES-32	tes-32
A0A0B2ULI9	Putative prefoldin subunit 5	pfd-5	89268.4	86842.9	108417	52443.4	51694.4	81561.1		A0A0B2V0A2	Uncharacterized protein	Tcan_06466	0	0	0	6028.06	13764.4	12974.4	#NAME?	0	#NAME?	Significant	down		A0A0B2VLJ2	Putative coatomer subunit beta	F38E11.5
A0A0B2ULJ9	Putative elongation factor 1-beta/1-delta 1	eef-1B.1	3.87316e+06	4.3314e+06	4.20128e+06	3.03095e+06	3092980	3.55968e+06		A0A0B2V0F7	Disintegrin and metalloproteinase domain-containing protein 10	adam10	0	0	0	12439.7	17021.5	19153.5	#NAME?	0	#NAME?	Significant	down		Q8WPB1	Intracellular globin	glb-m
A0A0B2ULK4	Glycolipid transfer protein	gltp	595738	474709	528100	446521	616380	478956		A0A0B2V0L3	Palmitoyltransferase (Fragment)	zdhhc15	0	0	0	29647.3	24458.2	25012.8	#NAME?	0	#NAME?	Significant	down		A0A0B2VM80	Sperm-specific class P protein 34	ssp-34
A0A0B2ULL5	alanine--tRNA ligase	aars-2	42517.8	20991.6	47714	41072.5	32323.1	59885.4		A0A0B2V121	SERPIN domain-containing protein (Fragment)	Tcan_10433	0	0	0	12060.1	8260.24	13667.1	#NAME?	0	#NAME?	Significant	down		A0A0B2W6N6	T-complex protein 1 subunit epsilon	cct-5
A0A0B2ULL9	MARVEL domain-containing protein	Tcan_08810	31373.9	22672.9	18210.5	14659.4	14241.1	16862.8		A0A0B2V143	Ephrin type-A receptor 3	Epha3	0	0	0	15420.6	16175.6	27219.1	#NAME?	0	#NAME?	Significant	down		A0A0B2UY45	Collectin-12	Colec12
A0A0B2ULN4	Transducin-like enhancer protein 1	TLE1	21920.6	33815.2	34265.5	24667.1	20591.5	26280.4		A0A0B2V1A2	Uncharacterized protein	Tcan_13024	0	0	0	154327	149106	203898	#NAME?	0	#NAME?	Significant	down		A0A0B2UPE7	Actin-4	act-4
A0A0B2ULQ1	Oxysterol-binding protein	OSBPL9	102621	109548	92205.4	75438.7	73004.2	81661.5		A0A0B2V1G9	Uncharacterized protein	Tcan_06662	0	0	0	22966	22763.4	27832.6	#NAME?	0	#NAME?	Significant	down		A0A0B2V8R3	Glyoxylate reductase/hydroxypyruvate reductase	Grhpr
A0A0B2ULR0	SAM domain-containing protein	Tcan_16891	78598.1	83317	89023.8	99152.2	80432.6	77603.6		A0A0B2V1H9	RNA-binding protein 39	RBM39	0	0	0	19910.6	16528.7	24602.4	#NAME?	0	#NAME?	Significant	down		A0A0B2UQD6	Histone H2A	-
A0A0B2ULR5	Integrin alpha ina-1	ina-1	84599.8	108248	77352.9	74142.6	71706.4	66430.9		A0A0B2V1Z1	Uncharacterized protein (Fragment)	Tcan_09369	0	0	0	23070.8	16967.2	16480.5	#NAME?	0	#NAME?	Significant	down		A0A0B2UJM8	Calponin-like protein OV9M	-
A0A0B2ULS1	Chondroitin proteoglycan 3	cpg-3	807809	966667	726268	0	0	0		A0A0B2V2I7	Female germline-specific tumor suppressor gld-1	gld-1	0	0	0	374970	372117	480625	#NAME?	0	#NAME?	Significant	down		A0A0B2VEJ3	Acid sphingomyelinase-like phosphodiesterase 3b	SMPDL3B
A0A0B2ULV3	Sortilin-related receptor	SORL1	564890	638140	643317	32311.9	0	0		A0A0B2V2K6	Uncharacterized protein	Tcan_03284	0	0	0	106363	9713.81	25935.3	#NAME?	0	#NAME?	Significant	down		A0A0B2VKU9	Unconventional myosin-Id	MYO1D
A0A0B2ULW6	CID domain-containing protein 1	cids-1	0	8038.33	9192.77	17274.2	11165.2	20254.7		A0A0B2V2M5	Uncharacterized protein (Fragment)	Tcan_02936	0	0	0	42776.6	19999.2	50755.7	#NAME?	0	#NAME?	Significant	down		A0A0B2UYP5	Carnitine O-acetyltransferase	Crat
A0A0B2ULY9	C17orf59	Tcan_07775	11012.5	10871.1	20515.6	10470.2	0	13614.4		A0A0B2V2P9	non-specific serine/threonine protein kinase	Ttbk1	0	0	0	15632.1	10455.3	10933.1	#NAME?	0	#NAME?	Significant	down		A0A0B2VJ58	Mitochondrial carrier-like protein 2	Mtch2
A0A0B2UM67	Endoribonuclease (Fragment)	K02A11.3	28128.6	25196.4	50385.6	37925.7	32496.1	34590.2		A0A0B2V2Z5	EF-hand domain-containing protein	Tcan_10544	0	0	0	139416	141888	117457	#NAME?	0	#NAME?	Significant	down		A0A0B2V2I6	Histone H4	-
A0A0B2UM86	eIF-2B GDP-GTP exchange factor subunit alpha	Tcan_16371	40396.7	34661.4	41383.7	52284	47084.9	56136.1		A0A0B2V3F0	Uncharacterized protein	Tcan_18205	0	0	0	60826.8	65653.6	55724.6	#NAME?	0	#NAME?	Significant	down		A0A0B2V2S8	Methylmalonyl-CoA epimerase, mitochondrial
A0A0B2UM98	Uncharacterized protein	Tcan_16363	34063	38286.4	41706.7	33118.4	36188	51341.3		A0A0B2V3G0	Uncharacterized protein	Tcan_18171	0	0	0	92679.3	92924	150956	#NAME?	0	#NAME?	Significant	down		A0A0B2VHS0	Zinc finger RNA-binding protein 2	ZFR2
A0A0B2UMB0	Uncharacterized protein	Tcan_09402	485649	487692	578895	395667	539978	440481		A0A0B2V3Q5	Uncharacterized protein	Tcan_05175	0	0	0	79110	62263.6	85859.7	#NAME?	0	#NAME?	Significant	down		A0A0B2UR53	Nuclear anchorage protein 1	anc-1
A0A0B2UMB5	MATH domain-containing protein (Fragment)	Tcan_09410	15719.5	10069.7	7978.87	15664.3	8776.2	34919.5		A0A0B2V450	DNA polymerase epsilon catalytic subunit	Pole	0	0	0	22888.8	26723.4	56308.4	#NAME?	0	#NAME?	Significant	down		A0A0B2V8Y3	serine--tRNA ligase	srs-2
A0A0B2UMC1	Signal recognition particle receptor subunit alpha	SRPR	336712	361796	264522	250689	266780	289695		A0A0B2V463	Uncharacterized protein	Tcan_06344	0	0	0	38811.1	31141	38583.1	#NAME?	0	#NAME?	Significant	down		A0A0B2VKW1	Ubiquitin-ribosomal protein eL40 fusion protein	ubq-2
A0A0B2UME5	BTB/POZ domain-containing protein 2	BTBD2	164873	142811	141802	137804	130403	189278		A0A0B2V4C8	Serine/threonine-protein kinase MARK2	Mark2	0	0	0	50766.7	46015.6	50715.4	#NAME?	0	#NAME?	Significant	down		A0A0B2VT58	Heat shock cognate protein HSP 90-beta	HSP90AB1
A0A0B2UMI9	Transmembrane protein 33	Tmem33	85821.6	98066.7	68025.2	87027.4	103108	113861		A0A0B2V4M1	Ancylostoma secreted protein	ASP	0	0	0	235385	144427	277185	#NAME?	0	#NAME?	Significant	down		A0A0B2USF6	Acetyl-CoA acetyltransferase A, mitochondrial	acat1-a
A0A0B2UMJ5	Large ribosomal subunit protein uL6	rpl-9	2.06884e+06	2.56444e+06	2.24118e+06	1.49162e+06	1525910	2.07877e+06		A0A0B2V566	palmitoyl-protein hydrolase	Lypla2	0	0	0	1.36379e+06	1223270	1.55251e+06	#NAME?	0	#NAME?	Significant	down		Q9U011	Ladder protein	TcaDi5
A0A0B2UML2	Multidrug resistance-associated protein 1	ABCC1	142289	135381	133425	164339	133781	147760		A0A0B2V580	HORMA domain-containing protein 1	hormad1	0	0	0	11755.9	17430.7	22796.6	#NAME?	0	#NAME?	Significant	down		A0A0B2UZA1	Paramyosin	PARA
A0A0B2UMP1	Protein toll	Tl	15201.3	11991.9	12946.9	13013.2	0	14930.4		A0A0B2V5I2	Uncharacterized protein	Tcan_07277	0	0	0	6660.25	3107.62	8619.09	#NAME?	0	#NAME?	Significant	down
A0A0B2UMQ9	Aspartyl aminopeptidase	F01F1.9	391473	383259	369718	570836	565917	477904		A0A0B2V5Z2	Ubiquitin-associated and SH3 domain-containing protein B	UBASH3B	0	0	0	27788.8	24809.9	48607.8	#NAME?	0	#NAME?	Significant	down
A0A0B2UMR3	Patched domain-containing protein 3	Ptchd3	72173	93981.9	66324.6	68936.2	71090.3	75386.6		A0A0B2V5Z4	Uncharacterized protein (Fragment)	Tcan_03724	0	0	0	30119.3	32772.4	42595.6	#NAME?	0	#NAME?	Significant	down
A0A0B2UMR8	Putative DNA polymerase delta small subunit	F12F6.7	36038.7	36649.1	30137.8	28136.4	33149.4	38592.8		A0A0B2V624	Uncharacterized protein	Tcan_04077	0	0	0	13387.2	12939.1	15483.2	#NAME?	0	#NAME?	Significant	down
A0A0B2UMS2	N-acetyllactosaminide beta-1,6-N-acetylglucosaminyl-transferase, isoform C	GCNT2	14476.1	12742.8	16329.5	11084.8	0	7846.91		A0A0B2V630	Uncharacterized protein (Fragment)	Tcan_10978	0	0	0	49767.9	30348.4	37338.9	#NAME?	0	#NAME?	Significant	down
A0A0B2UMS4	Histidine triad nucleotide-binding protein 1	hint-1	1.18191e+06	1.26451e+06	1.25168e+06	1.76296e+06	1661640	1.48752e+06		A0A0B2V6G1	Uncharacterized protein	Tcan_10507	0	0	0	149169	170186	104851	#NAME?	0	#NAME?	Significant	down
A0A0B2UMS7	Caprin-1	CAPRIN1	147253	177754	165573	53866.7	38343.1	75876.8		A0A0B2V6I4	Galectin	Tcan_10470	0	0	0	8484.58	17849.9	36417	#NAME?	0	#NAME?	Significant	down
A0A0B2UMT0	DET1-like protein	DET1	101599	100539	95720	95367	77393.8	71345.3		A0A0B2V7A1	2-oxoglutarate dehydrogenase, mitochondrial	Tcan_09172	0	0	0	188701	144667	152424	#NAME?	0	#NAME?	Significant	down
A0A0B2UMT1	DUF4440 domain-containing protein	Tcan_17998	12810.1	14526.9	18832.5	44545.1	29369	31304.9		A0A0B2V7D8	Putative cuticle collagen	col-155	0	0	0	23516.1	18591.7	12069.7	#NAME?	0	#NAME?	Significant	down
A0A0B2UMT2	Purine nucleoside phosphorylase	PNP	84339	63967.8	59437.8	214346	232841	237639		A0A0B2V7E5	Apple domain-containing protein	Tcan_06865	0	0	0	16189.3	15710.6	15277.7	#NAME?	0	#NAME?	Significant	down
A0A0B2UMU3	Putative serpin-like protein	Tcan_12130	0	0	0	34396.1	37139.9	29869.1		A0A0B2V7U4	Protein unc-13-like protein A	UNC13A	0	0	0	27983.5	17915.9	15005.8	#NAME?	0	#NAME?	Significant	down
A0A0B2UMU5	PRA1 family protein	Rabac1	253926	271546	274897	206789	157430	176034		A0A0B2V842	HMG box domain-containing protein	Tcan_04368	0	0	0	21196.1	22976.3	37830.4	#NAME?	0	#NAME?	Significant	down
A0A0B2UMU9	FGFR1 oncogene partner 2-like protein	fgfr1op2	38498.3	36964.5	34652.3	16960.5	9278.78	12277.2		A0A0B2V844	Uncharacterized protein	Tcan_03286	0	0	0	463889	329837	266094	#NAME?	0	#NAME?	Significant	down
A0A0B2UMV8	RING finger and SPRY domain-containing protein 1	Rspry1	23874	39226.7	0	24319.2	0	24022.8		A0A0B2V8D1	Uncharacterized protein	Tcan_03517	0	0	0	25837.8	14063.5	30463.9	#NAME?	0	#NAME?	Significant	down
A0A0B2UMW1	Alcohol dehydrogenase [NADP(+)]	Akr1a1	7.10443e+06	7.77938e+06	5.97724e+06	7.13494e+06	10373000	7.9392e+06		A0A0B2V8G1	Uncharacterized protein	Tcan_14511	0	0	0	4066.91	12198.1	7583.66	#NAME?	0	#NAME?	Significant	down
A0A0B2UMW5	Essential MCU regulator, mitochondrial	Tcan_14338	15158.4	16230.2	10587.1	8192.73	27388.3	18179.2		A0A0B2V9M0	Sphingolipid delta(4)-desaturase DES1	DEGS1	0	0	0	20133.6	30337.2	44687.9	#NAME?	0	#NAME?	Significant	down
A0A0B2UMZ4	T-complex protein 1 subunit gamma	Cctgamma	1.94856e+06	2.13421e+06	1.89238e+06	1.54004e+06	1402520	1.63474e+06		A0A0B2V9V6	Uncharacterized protein	Tcan_04752	0	0	0	15989.1	23979.5	45183.1	#NAME?	0	#NAME?	Significant	down
A0A0B2UN02	Protein DOA1	DOA1	37354.7	76246.4	47904.7	43061.2	48340.8	114528		A0A0B2VAF8	Bestrophin homolog	ZK688.2	0	0	0	42147.1	54521.7	80233.8	#NAME?	0	#NAME?	Significant	down
A0A0B2UN20	Uncharacterized protein	Tcan_10232	46495	48811.9	39983.4	29292.8	26675.2	42167.7		A0A0B2VB03	Gamma-secretase subunit aph-1	aph-1	0	0	0	22058	17930	5579.34	#NAME?	0	#NAME?	Significant	down
A0A0B2UN21	RNA-binding protein 42	rbm42	20600.7	33810.6	41322.9	26450.3	18131.6	27226.6		A0A0B2VBX0	SH2 domain-containing protein 3A	SH2D3A	0	0	0	72894	47315.5	81461.9	#NAME?	0	#NAME?	Significant	down
A0A0B2UN27	glutamine--tRNA ligase	ers-1	345418	366002	365909	268030	285010	361539		A0A0B2VC06	Tudor domain-containing protein	Tcan_13968	0	0	0	19433.7	10138.5	18506.1	#NAME?	0	#NAME?	Significant	down
A0A0B2UN29	tRNA modification GTPase GTPBP3, mitochondrial	GTPBP3	0	31527	20576.4	51429.9	38011.5	36938.6		A0A0B2VCN1	Inner centromere protein A	incenp-a	0	0	0	13757.8	10047.5	15777.7	#NAME?	0	#NAME?	Significant	down
A0A0B2UN31	peptidyl-tRNA hydrolase	PTRHD1	316322	293976	311207	711718	667448	572855		A0A0B2VD40	KH domain-containing protein	how	0	0	0	91297.1	89332.7	114394	#NAME?	0	#NAME?	Significant	down
A0A0B2UN36	Low molecular weight phosphotyrosine protein phosphatase	ACP1	200764	195024	189644	213871	209061	180771		A0A0B2VDI7	Uncharacterized protein	Tcan_09057	0	0	0	43008.5	43602.5	40736.8	#NAME?	0	#NAME?	Significant	down
A0A0B2UN39	Protein UBASH3A-like protein	Tcan_04827	0	0	0	267332	256149	300151		A0A0B2VDZ7	Uncharacterized protein	Tcan_11796	0	0	0	11929.7	16350.1	22396	#NAME?	0	#NAME?	Significant	down
A0A0B2UN43	ATP-dependent helicase brm	brm	30894	32940.3	28457.1	17572.2	27879.7	26940.5		A0A0B2VDZ9	Major sperm protein	Tcan_11941	0	0	0	8693.9	11621	16435.5	#NAME?	0	#NAME?	Significant	down
A0A0B2UN44	PDZ domain-containing protein	Tcan_01950	138184	110011	174432	130014	152652	135138		A0A0B2VES2	Major sperm protein	Tcan_16939	0	0	0	188488	143781	189350	#NAME?	0	#NAME?	Significant	down
A0A0B2UN48	Eukaryotic translation initiation factor 3 subunit F	eif-3.F	408261	426421	404621	381414	354619	433063		A0A0B2VG12	Putative RNA-binding protein orb2	orb2	0	0	0	30280.8	24456.6	41747.9	#NAME?	0	#NAME?	Significant	down
A0A0B2UN49	Uncharacterized protein	Tcan_10242	25417.6	18312.9	36154.8	10843.8	0	10783		A0A0B2VGK7	Uncharacterized protein	Tcan_07156	0	0	0	28825	16172.8	33681	#NAME?	0	#NAME?	Significant	down
A0A0B2UN53	Ethylmalonyl-CoA decarboxylase	echdc1	970905	1.11413e+06	1.03319e+06	946036	939967	1.09829e+06		A0A0B2VH44	Uncharacterized protein	Tcan_09850	0	0	0	12771.9	13625.7	7269.99	#NAME?	0	#NAME?	Significant	down
A0A0B2UN56	Uncharacterized protein	Tcan_12813	7890.92	4108.92	6688.18	4574.69	4330	15750.5		A0A0B2VHA3	PH-15 domain-containing protein	Tcan_14246	0	0	0	64016.9	56450.7	86486	#NAME?	0	#NAME?	Significant	down
A0A0B2UN58	60S ribosomal protein L3 (Fragment)	RPL3	3.4072e+06	3.652e+06	3.52978e+06	2.47944e+06	2374030	3.20461e+06		A0A0B2VHB5	Uncharacterized protein	Tcan_14203	0	0	0	89031.4	103837	66021.7	#NAME?	0	#NAME?	Significant	down
A0A0B2UN62	E3 ubiquitin-protein ligase UBR5	Ubr5	47757.7	54864.1	48956.5	41727.5	37599	46233.2		A0A0B2VHT1	Uncharacterized protein	Tcan_13338	0	0	0	266695	231524	298437	#NAME?	0	#NAME?	Significant	down
A0A0B2UN66	Uncharacterized protein	Tcan_12851	408561	488084	399452	41864.9	42370.4	28121.1		A0A0B2VHX5	Uncharacterized protein	Tcan_05593	0	0	0	13620.1	10621.8	19608.8	#NAME?	0	#NAME?	Significant	down
A0A0B2UN68	Transcription and mRNA export factor ENY2	Eny2	192400	190296	230498	177857	198368	260263		A0A0B2VI60	Uncharacterized protein	Tcan_05857	0	0	0	20304.9	8672.08	24813.4	#NAME?	0	#NAME?	Significant	down
A0A0B2UN71	Regulatory protein SIR2 homolog 7	SIRT7	0	0	0	63244.5	25590.8	54179		A0A0B2VJ08	Uncharacterized protein	Tcan_03048	0	0	0	10595.4	7031.49	6998.64	#NAME?	0	#NAME?	Significant	down
A0A0B2UN83	BTB/POZ domain-containing protein KCTD16	Kctd16	18428.1	0	0	170864	41779.8	29216.5		A0A0B2VJ27	Presenilin spe-4	spe-4	0	0	0	101024	97097.8	128793	#NAME?	0	#NAME?	Significant	down
A0A0B2UN84	Ubiquitin-conjugating enzyme E2 S	Tcan_12843	13996.1	15871.8	0	12819.2	12393.2	13853.3		A0A0B2VJB1	Major sperm protein	Tcan_03489	0	0	0	72654.2	69704.3	82040.6	#NAME?	0	#NAME?	Significant	down
A0A0B2UN96	Glutamate receptor-interacting protein 1	Grip1	96596.3	142656	119789	63010.1	54181.4	93890.8		A0A0B2VJF0	Ras-related protein Rab-26	RAB26	0	0	0	128610	117277	111613	#NAME?	0	#NAME?	Significant	down
A0A0B2UNA6	Arginase	rocF	46167.4	51252.7	42348.7	0	0	0		A0A0B2VK17	E3 ubiquitin-protein ligase PPP1R11	ZK945.8	0	0	0	15182.1	19034.9	35273.6	#NAME?	0	#NAME?	Significant	down
A0A0B2UNB4	RUN domain-containing protein 1	Rundc1	31138.5	31056.2	18038.4	35557.6	30647.6	42764.5		A0A0B2VLB1	Uncharacterized protein	Tcan_13329	0	0	0	156523	199530	522701	#NAME?	0	#NAME?	Significant	down
A0A0B2UNB6	LRAT domain-containing protein	Tcan_17343	16781.7	26894.5	22246.3	0	0	0		A0A0B2VLJ4	Putative serine/threonine-protein kinase	Tcan_15053	0	0	0	49990.2	50208.6	70512.5	#NAME?	0	#NAME?	Significant	down
A0A0B2UNC8	Tubulin-specific chaperone B	F53F4.3	432971	483079	423333	283583	295748	302245		A0A0B2VLP5	Uncharacterized protein	Tcan_15276	0	0	0	44464.7	48219.2	69041.9	#NAME?	0	#NAME?	Significant	down
A0A0B2UND6	Ribosome production factor 2 homolog	Y54E10A.10	41880.3	46176.4	51514	33612.4	29922.7	48622		A0A0B2VMD6	Col_cuticle_N domain-containing protein	Tcan_10389	0	0	0	262233	220873	222078	#NAME?	0	#NAME?	Significant	down
A0A0B2UNE0	RING-type E3 ubiquitin transferase	Rnf115	70061.4	64654.8	90276.4	47913.1	49779.1	59186.4		A0A0B2VMG4	Uncharacterized protein	Tcan_10407	0	0	0	170525	104860	159795	#NAME?	0	#NAME?	Significant	down
A0A0B2UNE3	Peroxin-19	Tcan_08800	252436	215347	302904	142422	137479	220127		A0A0B2VMI8	Uncharacterized protein	Tcan_07500	0	0	0	25146.2	15543.2	22215.3	#NAME?	0	#NAME?	Significant	down
A0A0B2UNE7	E3 ubiquitin-protein ligase RNF170	rnf170	30257.9	37350.9	34199.1	16142.1	15510.1	38719.3		A0A0B2VMW3	Uncharacterized protein	Tcan_15424	0	0	0	39804.4	42956.5	54111.4	#NAME?	0	#NAME?	Significant	down
A0A0B2UNE8	IST1 homolog (Fragment)	Tcan_08802	91911.6	120466	65830.5	77201.5	76466.6	36428.5		A0A0B2VNA1	LDLR chaperone MESD	Mesdc2	0	0	0	98156.2	125766	122304	#NAME?	0	#NAME?	Significant	down
A0A0B2UNF5	Formin-binding protein 1-like	fnbp1l	62073.9	59874.9	51328.3	54820.9	54295.7	49481.5		A0A0B2VNE0	Uncharacterized protein F22D3.4	F22D3.4	0	0	0	39517.5	26832.1	55131.4	#NAME?	0	#NAME?	Significant	down
A0A0B2UNF8	Protein FAM91A1	fam91a1	61847.9	68291.8	62728.8	46576.8	41165.8	52060.6		A0A0B2VNE6	Uncharacterized protein	Tcan_07916	0	0	0	52015.8	31153.4	40939.8	#NAME?	0	#NAME?	Significant	down
A0A0B2UNG0	Cytochrome P450 3A12	CYP3A12	0	0	0	22271.2	0	0		A0A0B2VNP1	Uncharacterized protein	Tcan_05771	0	0	0	2.55897e+06	2537390	3.0632e+06	#NAME?	0	#NAME?	Significant	down
A0A0B2UNG9	fructose-bisphosphatase	Fbp2	3.59112e+06	3.93339e+06	3.47482e+06	4.12756e+06	3943180	3.67816e+06		A0A0B2VNX4	SXP/RAL-2 family protein Ani s 5-like cation-binding domain-containing protein	Tcan_08923	0	0	0	284866	242302	270693	#NAME?	0	#NAME?	Significant	down
A0A0B2UNH0	Uncharacterized protein	Tcan_18928	1.51639e+06	1.5084e+06	1.42287e+06	2.07172e+06	1890880	1.97531e+06		A0A0B2VPE0	Uncharacterized protein	Tcan_04801	0	0	0	16526	16300.6	21052.5	#NAME?	0	#NAME?	Significant	down
A0A0B2UNH4	Adenylyl cyclase-associated protein 1	CAP1	1.3101e+06	1.31924e+06	1.22937e+06	1.63357e+06	1713120	1.71939e+06		A0A0B2VPE3	SH2 domain-containing protein (Fragment)	Tcan_08505	0	0	0	20747.9	10109.3	25337	#NAME?	0	#NAME?	Significant	down
A0A0B2UNH9	Exocyst complex component	sec-15	203090	196740	170925	157414	132605	170597		A0A0B2VPM4	Uncharacterized protein	Tcan_13273	0	0	0	105177	119225	208150	#NAME?	0	#NAME?	Significant	down
A0A0B2UNI1	UDP-N-acetylglucosamine diphosphorylase	C36A4.4	1.76245e+06	2.39984e+06	1.64738e+06	277501	239644	204031		A0A0B2VQ71	CUB domain-containing protein	Tcan_14606	0	0	0	4314.92	7468.57	3429.71	#NAME?	0	#NAME?	Significant	down
A0A0B2UNI4	Hemocyte protein-glutamine gamma-glutamyltransferase	Tcan_07369	62326.2	48674.6	83511.4	11627.5	0	10665.1		A0A0B2VQN2	Uncharacterized protein	Tcan_10363	0	0	0	8415.73	7323.58	14330.4	#NAME?	0	#NAME?	Significant	down
A0A0B2UNJ7	Putative medium-chain specific acyl-CoA dehydrogenase, mitochondrial	Tcan_12061	857770	950881	958842	1.1293e+06	1026060	884110		A0A0B2VQR0	Palmitoyltransferase	Zdhhc2	0	0	0	92220.4	87458.9	98379.7	#NAME?	0	#NAME?	Significant	down
A0A0B2UNJ8	G protein-coupled receptor kinase	grk-1	7612.89	5792.45	6394.15	0	4991.36	10481.2		A0A0B2VQZ7	Uncharacterized protein	Tcan_17972	0	0	0	19361.3	12243.7	17220.7	#NAME?	0	#NAME?	Significant	down
A0A0B2UNK0	Delta-1-pyrroline-5-carboxylate synthase	alh-13	1.08702e+06	1.16563e+06	1.13908e+06	499623	265696	457517		A0A0B2VR94	Uncharacterized protein	Tcan_13551	0	0	0	22550.9	75930.6	48472.1	#NAME?	0	#NAME?	Significant	down
A0A0B2UNK2	Coiled-coil domain-containing protein 6	CCDC6	114652	124823	114747	75844.9	79457.8	90226.9		A0A0B2VRI5	Putative serine/threonine-protein kinase K06H7.1	K06H7.8	0	0	0	8741.02	4545.23	8836.77	#NAME?	0	#NAME?	Significant	down
A0A0B2UNK3	OV39 antigen	OV39	240872	170902	188373	252906	169201	186445		A0A0B2VRK9	Uncharacterized protein	Tcan_09104	0	0	0	66028.7	71139.3	80387.6	#NAME?	0	#NAME?	Significant	down
A0A0B2UNK5	Steroidogenic acute regulatory-like protein 1	strl-1	235045	200661	192100	25163.7	0	0		A0A0B2VS16	Hsp90 chaperone protein kinase-targeting subunit	cdc-37	0	0	0	36063.6	51442.8	171671	#NAME?	0	#NAME?	Significant	down
A0A0B2UNK6	Arrestin domain-containing protein 2	ARRDC2	383275	433516	356600	339302	337791	283644		A0A0B2VSS6	Sodium/potassium-transporting ATPase subunit alpha-4 (Fragment)	Atp1a4	0	0	0	1713.5	3400.16	3010.12	#NAME?	0	#NAME?	Significant	down
A0A0B2UNK8	Small nuclear ribonucleoprotein Sm D1	snr-3	150407	214703	161899	143685	135754	259331		A0A0B2VST1	Uncharacterized protein (Fragment)	Tcan_10555	0	0	0	44240.3	30707.4	36905.4	#NAME?	0	#NAME?	Significant	down
A0A0B2UNL1	Pyridoxal-dependent decarboxylase domain-containing protein 1	Pdxdc1	420409	428932	361699	400166	466301	539569		A0A0B2VTC6	Uncharacterized protein	tag-76	0	0	0	29778.1	26257.8	34893.6	#NAME?	0	#NAME?	Significant	down
A0A0B2UNL2	medium-chain acyl-CoA dehydrogenase	acdh-10	610753	804676	700001	694569	522782	580941		A0A0B2VTE4	Transmembrane protein	Tcan_16165	0	0	0	9009.95	12563.9	6886.09	#NAME?	0	#NAME?	Significant	down
A0A0B2UNL3	Dipeptidyl peptidase family member 2	dpf-2	4747.38	10341.5	3360.39	8339.38	0	11846.2		A0A0B2VTQ3	Cytosolic non-specific dipeptidase	CNDP2	0	0	0	39946.6	49444.9	49771.9	#NAME?	0	#NAME?	Significant	down
A0A0B2UNL6	C2H2-type domain-containing protein	Tcan_10220	325567	392516	384809	177011	182677	189636		A0A0B2VTR6	Putative serine/threonine-protein kinase	Tcan_15057	0	0	0	28976.7	19818.5	30872.1	#NAME?	0	#NAME?	Significant	down
A0A0B2UNM5	Choline dehydrogenase, mitochondrial	Chdh	38466.9	31966.3	26251.6	21414.6	24483.3	39603.4		A0A0B2VUJ0	Orcokinin peptides type B	Tcan_06729	0	0	0	16063.2	24200.3	10512.9	#NAME?	0	#NAME?	Significant	down
A0A0B2UNN1	Acetylcholinesterase 1	ace-1	13946.9	24886.6	16873.1	32686.7	31661	47098.8		A0A0B2VUX2	DOMON domain-containing protein	Tcan_13271	0	0	0	87395.5	49250.3	34409.4	#NAME?	0	#NAME?	Significant	down
A0A0B2UNN2	homocysteine S-methyltransferase (Fragment)	HMT-1	262630	274775	280675	234931	197753	210772		A0A0B2VVR9	Transmembrane protein	Tcan_13266	0	0	0	212583	226726	303392	#NAME?	0	#NAME?	Significant	down
A0A0B2UNN5	Molybdenum cofactor biosynthesis protein 1	Mocs1	0	13555.1	0	0	0	28374.2		A0A0B2VW04	Chondroitin proteoglycan 4 domain-containing protein	Tcan_13281	0	0	0	45095.8	31318.6	27714.8	#NAME?	0	#NAME?	Significant	down
A0A0B2UNN7	Syntaxin-12	STX12	165824	160542	161376	126420	124673	162081		A0A0B2VW69	Serine/threonine-protein kinase PLK1	PLK1	0	0	0	21940	21329.1	22361.1	#NAME?	0	#NAME?	Significant	down
A0A0B2UNN8	Target of Myb protein 1	Tom1	619837	602740	603775	438561	542219	487831		A0A0B2VW89	Regulator of microtubule dynamics protein 2 (Fragment)	rmdn2	0	0	0	310136	365257	424836	#NAME?	0	#NAME?	Significant	down
A0A0B2UNP1	Laminin subunit beta-1	Lamb1	537835	540750	565939	562962	490831	421324		A0A0B2VWA5	Uncharacterized protein (Fragment)	Tcan_10035	0	0	0	20631	15363.8	26623.4	#NAME?	0	#NAME?	Significant	down
A0A0B2UNP2	Uncharacterized protein	Tcan_10259	43596.3	31449.7	45799	25578.7	29522.3	39634.6		A0A0B2VWQ0	Uncharacterized protein	Tcan_10323	0	0	0	326656	300198	702709	#NAME?	0	#NAME?	Significant	down
A0A0B2UNP3	Protein unc-1	unc-1	7387.92	0	0	4577.64	1817.11	5547.41		A0A0B2VWQ7	Mesocentin	dig-1	0	0	0	593096	248667	1.03245e+06	#NAME?	0	#NAME?	Significant	down
A0A0B2UNP4	MARVEL domain-containing protein	Tcan_17555	0	0	0	121240	70050.4	97064.7		A0A0B2VX64	Secreted protein	Tcan_03357	0	0	0	49604.9	54771	144286	#NAME?	0	#NAME?	Significant	down
A0A0B2UNP5	Transmembrane protein-like protein	R144.6	814605	920532	940600	1.14044e+06	1007260	1.05926e+06		A0A0B2VXI0	Uncharacterized protein	Tcan_15306	0	0	0	6274.79	7071.86	5351.03	#NAME?	0	#NAME?	Significant	down
A0A0B2UNP8	Bestrophin homolog	F32B6.9	16135.4	10215.1	16011.6	46722.5	52269.9	24941.3		A0A0B2VXP5	Uncharacterized protein	Tcan_18419	0	0	0	32082.2	25793.9	44816.4	#NAME?	0	#NAME?	Significant	down
A0A0B2UNQ1	E3 ubiquitin-protein ligase MARCH3	2024-03-03	0	0	7974.61	31310.1	34654.5	35467		A0A0B2VYE3	Major sperm protein	Tcan_06968	0	0	0	37309.9	35554.5	40560.1	#NAME?	0	#NAME?	Significant	down
A0A0B2UNQ3	Angiomotin	AMOT	14381.2	16728.9	13008.7	13028.1	13609.8	12396.4		A0A0B2VYZ9	Secreted protein	Tcan_16004	0	0	0	22233.9	22153.4	12188	#NAME?	0	#NAME?	Significant	down
A0A0B2UNQ4	5-formyltetrahydrofolate cyclo-ligase	Y106G6E.4	101821	111353	89953.1	118600	92565.9	114179		A0A0B2VZL1	B box-type domain-containing protein	Tcan_07863	0	0	0	72041.7	84056.6	90455.1	#NAME?	0	#NAME?	Significant	down
A0A0B2UNQ5	Replication factor C subunit 5	RFC5	58866.9	71450.8	54763.7	45918.7	55486.1	60840.1		A0A0B2W056	Serine/threonine-protein phosphatase	Ppp1ca	0	0	0	25346.1	20590.1	18108.5	#NAME?	0	#NAME?	Significant	down
A0A0B2UNR1	Hemicentin-1	HMCN1	173627	156884	166164	285137	197805	189776		A0A0B2W0Z9	Uncharacterized protein	Tcan_17157	0	0	0	16940.9	21040.7	25130.2	#NAME?	0	#NAME?	Significant	down
A0A0B2UNR3	Ig-like domain-containing protein	Tcan_13115	14189.5	19264.6	13280.4	19147.4	11525.6	0		A0A0B2W1A6	Uncharacterized protein (Fragment)	Tcan_16904	0	0	0	34038.9	25252.9	31637.6	#NAME?	0	#NAME?	Significant	down
A0A0B2UNR5	Transcriptional repressor p66-beta	Gatad2b	27803.7	28374.6	25167.7	9024.1	11919.8	14731.6		A0A0B2W1U3	Uncharacterized protein	Tcan_09483	0	0	0	169813	144343	198678	#NAME?	0	#NAME?	Significant	down
A0A0B2UNS4	E3 SUMO-protein ligase RanBP2	Ranbp2	50618.8	75274.9	62198.8	48099.4	43956.1	70647.2		A0A0B2W278	Tau-tubulin kinase 2	TTBK2	0	0	0	40094.3	21393.1	50174	#NAME?	0	#NAME?	Significant	down
A0A0B2UNS7	cathepsin X	Ctsz	1.04956e+06	1.18249e+06	1.14689e+06	1.75634e+06	1920230	940501		A0A0B2W371	Uncharacterized protein	Tcan_10881	0	0	0	17088.8	13841.6	18242.9	#NAME?	0	#NAME?	Significant	down
A0A0B2UNT6	Selenocysteine-specific elongation factor	Eefsec	18069.9	77021.9	22684.5	16971.2	7162.91	12452		A0A0B2W3M4	Uncharacterized protein (Fragment)	Tcan_05742	0	0	0	24158	30956.9	40190.2	#NAME?	0	#NAME?	Significant	down
A0A0B2UNU1	SXP/RAL-2 family protein Ani s 5-like cation-binding domain-containing protein	Tcan_13100	3395.71	9948.89	6517.89	0	6778	5127.49		A0A0B2W3W8	Tyrosine-protein phosphatase non-receptor type 21	Ptpn21	0	0	0	31763.8	17234.9	36703.9	#NAME?	0	#NAME?	Significant	down
A0A0B2UNU3	ATP synthase subunit b	ATPsyn-b	0	855434	866650	1.80831e+06	902293	0		A0A0B2W4Z8	Vesicle-associated membrane protein 1	VAMP1	0	0	0	35620.4	30964.6	46026.4	#NAME?	0	#NAME?	Significant	down
A0A0B2UNU5	Biogenesis of lysosome-related organelles complex 1 subunit 6	Tcan_02558	42168.1	34690.3	42680.2	29517.3	42039.1	47426.4		A0A0B2W551	Tyrosine-protein kinase	FER	0	0	0	20172.6	12227.7	19870.1	#NAME?	0	#NAME?	Significant	down
A0A0B2UNV0	Uncharacterized protein	Tcan_12110	49310.7	28928.6	22713.4	28337.3	15318.1	51627		A0A0B2W5G9	SH2 domain-containing protein	Tcan_05691	0	0	0	21697.6	14763.3	13897.7	#NAME?	0	#NAME?	Significant	down
A0A0B2UNV1	D-aspartate oxidase 1	Tcan_13127	406061	426121	540586	502142	522608	450708		A0A0B2W5I8	Uncharacterized protein	Tcan_05305	0	0	0	148465	154047	201344	#NAME?	0	#NAME?	Significant	down
A0A0B2UNV4	Mediator of RNA polymerase II transcription subunit 23	sur-2	97130.4	86817	95077	79697.7	65433.6	90059.2		A0A0B2W5M5	Uncharacterized protein	Tcan_06751	0	0	0	124933	133138	184869	#NAME?	0	#NAME?	Significant	down
A0A0B2UNV8	Actin-binding LIM protein 1	ABLIM1	61133	64339.8	72283.2	81611.3	64142.6	42893.5		A0A0B2W5U2	Putative phospholipase D F09G2.8	F09G2.8	0	0	0	39166.9	30580.2	55037.1	#NAME?	0	#NAME?	Significant	down
A0A0B2UNW3	Phosphate carrier protein, mitochondrial	F01G4.6	6.19377e+06	6.08935e+06	5.30527e+06	4.58247e+06	4065110	5.35484e+06		A0A0B2W6D3	Ovochymase-2	OVCH2	0	0	0	31557.3	12542.1	25042.7	#NAME?	0	#NAME?	Significant	down
A0A0B2UNW5	Beta-amyloid-like protein	apl-1	31947.9	28767.4	32759.1	10136.5	17466.2	10494.8		A0A183TUX6	Glycosyltransferase family 92 protein	TCNE_LOCUS46	0	0	0	87571.5	89314.3	61628.5	#NAME?	0	#NAME?	Significant	down
A0A0B2UNX4	RNA-binding protein NOB1	NOB1	36152.5	38797.8	29573.7	17056	14716.2	26763.3		A0A183TW13	Protein kinase domain-containing protein	-	0	0	0	55128.7	51665.3	51040.8	#NAME?	0	#NAME?	Significant	down
A0A0B2UNX7	Dynactin subunit 6	dnc-6	111939	118429	107792	90774.2	98349.8	117549		A0A183TWE3	SUMO-conjugating enzyme UBC9	TCNE_LOCUS563	0	0	0	26242.8	33530.7	33862.8	#NAME?	0	#NAME?	Significant	down
A0A0B2UNX8	Snaclec stejaggregin-A subunit beta-2	Tcan_10277	0	12579.8	0	107779	132184	256121		A0A183TX73	Uncharacterized protein	TCNE_LOCUS843	0	0	0	23221.1	24614.3	25453.6	#NAME?	0	#NAME?	Significant	down
A0A0B2UNY0	Defective in cullin neddylation protein	DCUN1D1	167623	169705	164174	144652	145912	188515		A0A183TY85	Trehalase	TCNE_LOCUS1205	0	0	0	3185.05	5861.09	11550.9	#NAME?	0	#NAME?	Significant	down
A0A0B2UNY4	E3 ubiquitin-protein ligase RBBP6	Rbbp6	10936.9	19258.9	8845.17	10300.3	8115.28	7851.63		A0A183TYQ6	Eukaryotic translation initiation factor 2 subunit 2	-	0	0	0	40510.9	39849.5	35940.8	#NAME?	0	#NAME?	Significant	down
A0A0B2UNY6	Calcium-binding protein 39	CAB39	969078	966734	863232	775433	799453	795824		A0A183TYV4	Uncharacterized protein	TCNE_LOCUS1424	0	0	0	49556.8	28708.3	40376.8	#NAME?	0	#NAME?	Significant	down
A0A0B2UNY7	Seipin	BSCL2	37310.8	32277.3	25792.3	29040	28869.6	38284.6		A0A183TYY8	CABIT domain-containing protein	TCNE_LOCUS1458	0	0	0	20256.8	10290.2	28873	#NAME?	0	#NAME?	Significant	down
A0A0B2UNZ0	Protein vav-1	vav-1	63669.8	63688.2	55946.1	84013.9	82498.8	62474.5		A0A183TZ83	C-type lectin domain-containing protein	TCNE_LOCUS1553	0	0	0	85439.9	102550	170606	#NAME?	0	#NAME?	Significant	down
A0A0B2UNZ2	Hemicentin-1	HMCN1	276951	260921	269815	480121	317489	314193		A0A183U013	MSP domain-containing protein	TCNE_LOCUS1833	0	0	0	6921.01	9438.65	8375	#NAME?	0	#NAME?	Significant	down
A0A0B2UNZ4	Spectrin beta chain, non-erythrocytic 5	SPTBN5	555741	605300	528160	504164	512698	565878		A0A183U0M6	Uncharacterized protein	-	0	0	0	14264.3	10584	6326.38	#NAME?	0	#NAME?	Significant	down
A0A0B2UNZ7	Putative selT-like protein C35C5.3	C35C5.3	240559	248748	256956	170221	195260	255579		A0A183U0T7	Uncharacterized protein	TCNE_LOCUS2107	0	0	0	17869.6	25622.7	11657.9	#NAME?	0	#NAME?	Significant	down
A0A0B2UP01	Glucose dehydrogenase [FAD, quinone]	Gld	247123	306400	253797	116380	164553	230158		A0A183U151	Uncharacterized protein	TCNE_LOCUS2220	0	0	0	29948.6	24942.5	32732.3	#NAME?	0	#NAME?	Significant	down
A0A0B2UP04	Transcription factor AP-2-delta	tfap2d	46072.3	73838.1	105871	56825.5	72256.8	97941.1		A0A183U185	PCI domain-containing protein	TCNE_LOCUS2255	0	0	0	61769.3	45152.2	51968	#NAME?	0	#NAME?	Significant	down
A0A0B2UP06	Cuticle collagen sqt-1	sqt-1	12918.5	11506.9	16261.1	11251.9	32637.2	28154.9		A0A183U192	RRM domain-containing protein	TCNE_LOCUS2261	0	0	0	51098.2	50995	90260.4	#NAME?	0	#NAME?	Significant	down
A0A0B2UP09	Uncharacterized protein	Tcan_17384	33173.9	31943.2	41478.2	18232.1	29876.6	27612.8		A0A183U196	Uncharacterized protein	-	0	0	0	16371.6	15623.4	36057.8	#NAME?	0	#NAME?	Significant	down
A0A0B2UP11	Gfo/Idh/MocA-like oxidoreductase N-terminal domain-containing protein	Tcan_10290	0	18718	20015.9	17217.8	13076	0		A0A183U1R1	PDZ domain-containing protein	TCNE_LOCUS2431	0	0	0	6930.96	6762.94	15688	#NAME?	0	#NAME?	Significant	down
A0A0B2UP12	Protein Skeletor, isoforms D/E	Skeletor	12377.1	14966.9	11159.8	12723.7	10791	11516.4		A0A183U299	Uncharacterized protein	TCNE_LOCUS2619	0	0	0	8273.46	8148.27	11169	#NAME?	0	#NAME?	Significant	down
A0A0B2UP14	palmitoyl-CoA hydrolase	Acot8	21299.5	22329.1	22119.4	9355.71	0	0		A0A183U3T1	Uncharacterized protein	TCNE_LOCUS3151	0	0	0	9419.84	10717.6	13947.8	#NAME?	0	#NAME?	Significant	down
A0A0B2UP15	Gastric triacylglycerol lipase	LIPF	45190	51420.1	41639.9	62376.6	31860.4	14454.9		A0A183U414	eIF-4F 25 kDa subunit	TCNE_LOCUS3234	0	0	0	284632	276264	452837	#NAME?	0	#NAME?	Significant	down
A0A0B2UP16	Basement membrane proteoglycan	unc-52	1.26943e+06	827477	2.02514e+06	1.77209e+06	1592820	1.9329e+06		A0A183U7X4	Uncharacterized protein	TCNE_LOCUS4594	0	0	0	23872.1	29826.9	11781.5	#NAME?	0	#NAME?	Significant	down
A0A0B2UP21	Uncharacterized protein	Tcan_17335	222051	161027	228197	290295	254451	355273		A0A183UA39	Protein kinase domain-containing protein	TCNE_LOCUS5359	0	0	0	9729.54	8606.67	2525.39	#NAME?	0	#NAME?	Significant	down
A0A0B2UP22	Mitochondrial sorting-like protein	mspn-1	134967	130568	119646	85495.5	62509.1	77532.7		A0A183UE83	Tyrosine-protein phosphatase domain-containing protein	TCNE_LOCUS6809	0	0	0	13509.7	9965.64	6733.86	#NAME?	0	#NAME?	Significant	down
A0A0B2UP23	Transmembrane emp24 domain-containing protein 7	TMED7	350160	409880	370200	295205	303700	319397		A0A183UET9	Uncharacterized protein	TCNE_LOCUS7009	0	0	0	99026.1	94551.9	87517.4	#NAME?	0	#NAME?	Significant	down
A0A0B2UP25	Domain of unknown function DB domain-containing protein	Tcan_17350	909093	893979	989124	431169	453188	307608		A0A183UEU5	Myosin motor domain-containing protein	TCNE_LOCUS7015	0	0	0	43671.1	41286.3	42889.5	#NAME?	0	#NAME?	Significant	down
A0A0B2UP30	Alpha-1,6-mannosyl-glycoprotein 2-beta-N-acetylglucosaminyltransferase	MGAT2	36276.7	41408.5	35962.8	34009.5	23383.7	35877.9		A0A183UH57	EGF-like domain-containing protein	TCNE_LOCUS7827	0	0	0	16181.9	12886.2	24002.6	#NAME?	0	#NAME?	Significant	down
A0A0B2UP34	Tau-tubulin kinase 1	Ttbk1	11529.4	6890.33	9854.93	32638.7	17841.8	33931.9		A0A183UHA8	Ras and EF-hand domain-containing protein	TCNE_LOCUS7878	0	0	0	36672.9	24332.6	32119.1	#NAME?	0	#NAME?	Significant	down
A0A0B2UP37	Mitochondrial import inner membrane translocase subunit Tim23	timm23	55639.9	61507.7	63750.2	41310.7	38623.7	64637		A0A183UHH4	Tudor domain-containing protein	TCNE_LOCUS7944	0	0	0	14471.4	16387.8	24856.8	#NAME?	0	#NAME?	Significant	down
A0A0B2UP40	Nucleolar protein 16 (Fragment)	ZK265.6	832778	861285	1.09159e+06	572367	558058	808886		A0A183UHK5	Tyrosine-protein phosphatase domain-containing protein	TCNE_LOCUS7975	0	0	0	4638.34	5853.47	8710.64	#NAME?	0	#NAME?	Significant	down
A0A0B2UP41	Protein groucho	gro	24887.8	40018.5	36391.5	20465.1	19794.7	34262.5		A0A183UHT7	Uncharacterized protein	TCNE_LOCUS8057	0	0	0	18854.1	10916	15613.9	#NAME?	0	#NAME?	Significant	down
A0A0B2UP42	Transcription factor 25	Tcf25	178906	196822	157077	144082	133826	161071		A0A183UHT8	Uncharacterized protein	TCNE_LOCUS8058	0	0	0	85819.7	44813.6	84657.9	#NAME?	0	#NAME?	Significant	down
A0A0B2UP48	Voltage-dependent L-type calcium channel subunit beta-2	CACNB2	36308	30874.9	34216.5	35752.8	42018.8	55497.5		A0A183UIY1	RNA-directed RNA polymerase	TCNE_LOCUS8451	0	0	0	13295.1	11624	23330.7	#NAME?	0	#NAME?	Significant	down
A0A0B2UP50	Roundabout-like protein 2	ROBO2	2931.21	5853.09	7757.81	0	3821.46	0		A0A183UJA4	KH domain-containing protein	TCNE_LOCUS8574	0	0	0	62159	66605.3	93976.9	#NAME?	0	#NAME?	Significant	down
A0A0B2UP51	Hormone-sensitive lipase	LIPE	44154.7	81790.2	93024.9	25079.1	23211.7	28253.7		A0A183UJT5	E2 ubiquitin-conjugating enzyme	TCNE_LOCUS8755	0	0	0	95263.9	93620.7	129027	#NAME?	0	#NAME?	Significant	down
A0A0B2UP57	Phospholipase B1, membrane-associated	PLB1	37958	28435.4	48490.1	64253.7	71549.1	75434.4		A0A183UK83	Serpin domain-containing protein	TCNE_LOCUS8903	0	0	0	68941.8	92987.2	74279.1	#NAME?	0	#NAME?	Significant	down
A0A0B2UP61	DNA-directed RNA polymerase III subunit RPC6	W09C3.4	25776.3	30774.3	22476.6	18094.5	24400.2	25170.1		A0A183UK88	Uncharacterized protein	TCNE_LOCUS8908	0	0	0	20363.3	22776.2	30548.1	#NAME?	0	#NAME?	Significant	down
A0A0B2UP67	Uncharacterized protein	Tcan_12050	0	0	0	48861	41472.5	55828.3		A0A183UKN9	EGF_CA domain-containing protein	TCNE_LOCUS9059	0	0	0	51763.7	45271.4	11697.8	#NAME?	0	#NAME?	Significant	down
A0A0B2UP70	Uncharacterized protein	Tcan_13733	0	0	0	27174.1	23604.4	33850.9		A0A183UM00	Uncharacterized protein	TCNE_LOCUS9520	0	0	0	21621.2	16073.3	23351.5	#NAME?	0	#NAME?	Significant	down
A0A0B2UP72	26S proteasome non-ATPase regulatory subunit 14	rpn-11	494346	539498	554362	343483	391598	509227		A0A183UME2	Cyclic nucleotide-binding domain-containing protein	TCNE_LOCUS9662	0	0	0	20098.7	15855.9	10072.1	#NAME?	0	#NAME?	Significant	down
A0A0B2UP74	Putative medium-chain specific acyl-CoA dehydrogenase, mitochondrial	Tcan_12048	31707.4	34915.2	39172.8	47963.3	46066.1	56022.9		A0A183UMQ1	Protein phosphatase 1 regulatory subunit 7	TCNE_LOCUS9771	0	0	0	24043.5	24740.4	24917.2	#NAME?	0	#NAME?	Significant	down
A0A0B2UP76	Beta-glucosidase 13	BGLU13	87414.6	89794.1	94716.8	23740.4	99765.2	68423.1		A0A183UMS1	Uncharacterized protein	TCNE_LOCUS9791	0	0	0	3707.67	6509.14	14898.1	#NAME?	0	#NAME?	Significant	down
A0A0B2UP78	Nuclear cap-binding protein subunit 2	Cbp20	36378.7	41186.2	37717.5	21073.1	15162.6	25228		A0A183UN57	Gamma-soluble NSF attachment protein	TCNE_LOCUS9927	0	0	0	130784	144306	160712	#NAME?	0	#NAME?	Significant	down
A0A0B2UP89	40S ribosomal protein S19S	RPS19S	3.47017e+06	3.89597e+06	3.70056e+06	2.49258e+06	2554380	3.57378e+06		A0A183UP35	M20_dimer domain-containing protein	TCNE_LOCUS10255	0	0	0	280446	216939	321366	#NAME?	0	#NAME?	Significant	down
A0A0B2UP91	FIP-RBD domain-containing protein	Tcan_06068	26095.6	23501	29377.4	28695	21327.2	31405.8		A0A183UPV3	Uncharacterized protein	TCNE_LOCUS10523	0	0	0	12245.1	9113.66	20205.8	#NAME?	0	#NAME?	Significant	down
A0A0B2UP93	Phosphatidylinositol 4-kinase alpha	PI4KA	16408.5	13747.6	11681	0	0	13308.5		A0A183UQ17	Ras-related protein Rab-4B	TCNE_LOCUS10587	0	0	0	46217.8	41837.4	44577.9	#NAME?	0	#NAME?	Significant	down
A0A0B2UPA0	Sulfhydryl oxidase	Qsox2	28187.5	14875	19821.8	10519.1	0	14243		A0A183UQR3	PDZ domain-containing protein	TCNE_LOCUS10833	0	0	0	120283	106796	131293	#NAME?	0	#NAME?	Significant	down
A0A0B2UPA2	Vigilin	Hdlbp	1.45322e+06	1.64043e+06	1.5675e+06	767191	692036	846195		A0A183UQX7	Uncharacterized protein	TCNE_LOCUS10897	0	0	0	326340	266426	811114	#NAME?	0	#NAME?	Significant	down
A0A0B2UPB7	Spindle-and centromere-associated protein	PUMA1	1.14567e+06	868701	1.04823e+06	832471	978531	887636		A0A183UR94	FH2 domain-containing protein	TCNE_LOCUS11014	0	0	0	14526.9	17079.9	22427.9	#NAME?	0	#NAME?	Significant	down
A0A0B2UPC4	Sex determination protein fox-1	fox-1	28461.3	32133.1	39475	9167.22	9771.8	11479.4		A0A183URB1	Uncharacterized protein	TCNE_LOCUS11031	0	0	0	12473.2	14819.7	23968.1	#NAME?	0	#NAME?	Significant	down
A0A0B2UPC9	Serine/arginine repetitive matrix protein 1	Srrm1	78706.1	83012	88587.9	73183.9	73364.9	105108		A0A183USG5	Histone deacetylase	TCNE_LOCUS11435	0	0	0	32342.8	29379.8	30024.1	#NAME?	0	#NAME?	Significant	down
A0A0B2UPD3	Androgen-induced protein	Aig1	34684.3	62663.7	44858.2	20611.9	10746.3	26552		A0A183UTP3	Protein kinase domain-containing protein	TCNE_LOCUS11863	0	0	0	15896.9	6745.7	21487.2	#NAME?	0	#NAME?	Significant	down
A0A0B2UPD7	Transmembrane protein 65	TMEM65	14799	9206.55	15238.7	8868.79	18419.5	27127.3		A0A183UU87	Peptidase S1 domain-containing protein	TCNE_LOCUS12057	0	0	0	17992.6	15800.9	7369.08	#NAME?	0	#NAME?	Significant	down
A0A0B2UPE3	Asparagine synthetase [glutamine-hydrolyzing]	ASN1	0	0	27013	0	24584	0		A0A183UUB0	EGF-like domain-containing protein	TCNE_LOCUS12080	0	0	0	64880.6	62018.3	69276.8	#NAME?	0	#NAME?	Significant	down
A0A0B2UPE9	Uncharacterized protein	Tcan_18919	192068	401600	247088	13421.1	0	0		A0A183UUB3	Uncharacterized protein	TCNE_LOCUS12083	0	0	0	9048.72	7076.09	15109.1	#NAME?	0	#NAME?	Significant	down
A0A0B2UPF0	Hemicentin-2	Hmcn2	172214	172704	177489	283076	193180	170947		A0A183UUP1	TACC_C domain-containing protein	TCNE_LOCUS12211	0	0	0	17585.8	4005.64	13918.4	#NAME?	0	#NAME?	Significant	down
A0A0B2UPF4	Uncharacterized protein	Tcan_02590	53337.8	61947.5	53805.3	85304.5	48363.4	58951.3		A0A183UVE9	Uncharacterized protein	TCNE_LOCUS12469	0	0	0	14159.5	14466.5	23650.2	#NAME?	0	#NAME?	Significant	down
A0A0B2UPF5	Bifunctional glutamate/proline--tRNA ligase	Eprs	598182	624439	639399	534023	479099	633793		A0A183UVP9	Uncharacterized protein	TCNE_LOCUS12569	0	0	0	5528.18	13936.5	16347.7	#NAME?	0	#NAME?	Significant	down
A0A0B2UPH2	Uncharacterized protein	Tcan_02575	111845	218010	223699	209896	93928.4	185141		A0A183UWY7	Uncharacterized protein	TCNE_LOCUS13007	0	0	0	60383.5	39095.4	80452.5	#NAME?	0	#NAME?	Significant	down
A0A0B2UPH3	Uncharacterized protein M01A8.2	M01A8.2	10933.9	8226.65	14694.5	0	0	0		A0A183UX44	Uncharacterized protein	TCNE_LOCUS13064	0	0	0	8834.68	6826.13	21981.7	#NAME?	0	#NAME?	Significant	down
A0A0B2UPH5	RB1-inducible coiled-coil protein 1	Rb1cc1	77412.5	86206.3	50625.4	56749.1	64172.5	74341.2		A0A183UYM4	Uncharacterized protein	-	0	0	0	33245.5	31314.1	28346	#NAME?	0	#NAME?	Significant	down
A0A0B2UPH9	RB1-inducible coiled-coil protein 1	Rb1cc1	61328.3	67823	60704.4	45878.4	50821.7	64337.3		A0A183UYN1	DNA-directed RNA polymerase subunit	TCNE_LOCUS13601	0	0	0	14526.4	12364	21521.4	#NAME?	0	#NAME?	Significant	down
A0A0B2UPI8	mitogen-activated protein kinase kinase	Map2k6	274902	255576	266250	221141	243603	178125		A0A183V142	RING-type domain-containing protein	TCNE_LOCUS14462	0	0	0	13916.2	20910.8	7048.17	#NAME?	0	#NAME?	Significant	down
A0A0B2UPJ2	Oxysterol-binding protein-related protein 8	OSBPL8	30044.7	39041.5	25799.6	27601.9	23976.4	27545.3		A0A183V1C9	Uncharacterized protein	TCNE_LOCUS14549	0	0	0	37281.4	36343.6	51213.5	#NAME?	0	#NAME?	Significant	down
A0A0B2UPJ5	Transmembrane protein 70-like protein, mitochondrial	Tcan_02402	36846.6	33358	23926.3	31103.5	14929.3	40197.2		A0A183V1S4	Major sperm protein	TCNE_LOCUS14694	0	0	0	91918.3	94067.3	108478	#NAME?	0	#NAME?	Significant	down
A0A0B2UPJ6	E3 ubiquitin protein ligase	Bre1	0	7973.21	10627.9	9477.19	0	12571.7		A0A183V1U1	Uncharacterized protein	TCNE_LOCUS14711	0	0	0	6016.83	12050.6	10894.2	#NAME?	0	#NAME?	Significant	down
A0A0B2UPJ7	Polyprotein ABA-1 (Fragment)	ABA-1	1.47046e+07	1.47752e+07	1.55536e+07	1.01284e+07	10540100	1.04681e+07		A0A183V2E2	Mesoderm development candidate 2	TCNE_LOCUS14912	0	0	0	2990.92	4706.49	4560.94	#NAME?	0	#NAME?	Significant	down
A0A0B2UPK2	Leucine-rich repeat flightless-interacting protein 2	Lrrfip2	192760	185029	195541	212976	206741	202082		A0A183V2J1	Uncharacterized protein	TCNE_LOCUS14961	0	0	0	28990.8	22180.8	26104.7	#NAME?	0	#NAME?	Significant	down
A0A0B2UPL9	Putative cleavage and polyadenylation specificity factor subunit 1	cpsf-1	20750.6	13621.8	16982.8	0	11930.7	28771.9		A0A183V2R8	MARVEL domain-containing protein	TCNE_LOCUS15038	0	0	0	21905.5	28155.7	32688.3	#NAME?	0	#NAME?	Significant	down
A0A0B2UPM2	FAM203 family protein (Fragment)	Tcan_07710	46377.3	50394	40997.6	50478.8	48180.7	53728.5		A0A183V387	Ras and EF-hand domain-containing-like protein	TCNE_LOCUS15207	0	0	0	101454	111018	100845	#NAME?	0	#NAME?	Significant	down
A0A0B2UPN2	Protein FRG1-like protein	frg-1	15862.1	25139.3	20863	31730.7	29799.7	32378.7		A0A183V3R7	DH domain-containing protein	TCNE_LOCUS15387	0	0	0	9233.2	9173.87	20383.9	#NAME?	0	#NAME?	Significant	down
A0A0B2UPN5	Ras-related protein Rab-6A	Rab6a	1.78776e+06	1.78805e+06	1.65641e+06	1.35846e+06	1293340	1.46889e+06		A0A183V434	Uncharacterized protein	TCNE_LOCUS15504	0	0	0	20063.8	18932.6	21316.2	#NAME?	0	#NAME?	Significant	down
A0A0B2UPN7	Farnesyl pyrophosphate synthase	FPS1	42852.8	60763.6	41529.2	18746.2	25288.4	32422.7		A0A183V4X3	Uncharacterized protein	TCNE_LOCUS15793	0	0	0	56291.8	51111.1	66990	#NAME?	0	#NAME?	Significant	down
A0A0B2UPP4	Uncharacterized protein	Tcan_12100	13798.8	23970.6	0	77513.8	74166	73614.8		A0A183V625	BTB domain-containing protein	TCNE_LOCUS16195	0	0	0	103205	96721.7	135754	#NAME?	0	#NAME?	Significant	down
A0A0B2UPP6	Prion-like-(Q/N-rich) domain-bearing protein 38 (Fragment)	pqn-38	9618.45	10734.1	11247.1	9377.76	8985.71	14061.4		A0A183V6P4	Protein kinase domain-containing protein	TCNE_LOCUS16414	0	0	0	7714.15	9389.78	13064.5	#NAME?	0	#NAME?	Significant	down
A0A0B2UPP7	Uncharacterized protein	Tcan_02349	2495.4	7192.1	3026.07	8347.57	0	10534.5		A0A183V7X8	Protein kinase domain-containing protein	TCNE_LOCUS16848	0	0	0	29196.3	35425.8	66712.9	#NAME?	0	#NAME?	Significant	down
A0A0B2UPQ0	Histone H2B	his-11	4.71786e+06	7.14844e+06	4.72214e+06	7.87066e+06	5472500	7.5765e+06		A0A183V7Y6	C2H2-type domain-containing protein	TCNE_LOCUS16856	0	0	0	7638.49	15409.9	6921.02	#NAME?	0	#NAME?	Significant	down
A0A0B2UPS0	Solute carrier family 12 member 2	SLC12A2	120123	0	205737	74697.8	107142	151631		A0A183V8I8	Uncharacterized protein	TCNE_LOCUS17058	0	0	0	33838.2	33036.8	47479	#NAME?	0	#NAME?	Significant	down
A0A0B2UPS6	Signal recognition particle 19 kDa protein	SRP19	97910.5	100696	103775	53866.7	66971.7	88891.7		A0A183V8N9	Aromatic-L-amino-acid decarboxylase	TCNE_LOCUS17109	0	0	0	142712	113943	175089	#NAME?	0	#NAME?	Significant	down
A0A0B2UPS8	Uncharacterized protein	Tcan_08099	92651	52302.4	196118	0	0	0		A0A183V8P7	Uncharacterized protein	TCNE_LOCUS17117	0	0	0	61147.4	51242.6	65335.4	#NAME?	0	#NAME?	Significant	down
A0A0B2UPS9	medium-chain acyl-CoA dehydrogenase	Tcan_12091	116289	209887	93222.3	0	59704.3	100331		A0A183V916	Uncharacterized protein	TCNE_LOCUS17236	0	0	0	7875.21	10488.1	4886.57	#NAME?	0	#NAME?	Significant	down
A0A0B2UPT3	Uncharacterized protein	Tcan_12065	9234.36	8701.53	9492.32	8329.52	0	9127.58		A0A183V9F1	Tetraspanin	TCNE_LOCUS17371	0	0	0	20872	14704.9	15315.8	#NAME?	0	#NAME?	Significant	down
A0A0B2UPT9	Bifunctional coenzyme A synthase	COASY	108437	116854	85506.4	96230.1	98982.4	82690.1		A0A183VAA5	BTB domain-containing protein	TCNE_LOCUS17675	0	0	0	7154.88	13667.5	13789.3	#NAME?	0	#NAME?	Significant	down
A0A0B2UPU3	Putative RING finger protein EEED8.16	EEED8.16	13067.8	17718.3	9453.59	17996.5	9104.71	18961.4		A0A183VAN2	Uncharacterized protein	TCNE_LOCUS17802	0	0	0	11738.4	9508.19	9709.5	#NAME?	0	#NAME?	Significant	down
A0A0B2UPU8	Wolframin (Fragment)	Wfs1	15016.6	18389	18186.8	17667.6	18485.4	26261.2		A0A183VBD5	Uncharacterized protein	TCNE_LOCUS18055	0	0	0	315497	274188	389601	#NAME?	0	#NAME?	Significant	down
A0A0B2UPV3	Dipeptidyl peptidase family member 6	dpf-6	11547.1	7223.91	13274.5	0	0	6759.67		A0A183VBI8	PH domain-containing protein	-	0	0	0	109076	95235.3	117422	#NAME?	0	#NAME?	Significant	down
A0A0B2UPV4	Protein RMD5-like protein A	rmnd5a	0	19647.5	0	0	0	0		A0A183VBY2	Alpha-carbonic anhydrase domain-containing protein	TCNE_LOCUS18255	0	0	0	11921.2	10692.5	17477.8	#NAME?	0	#NAME?	Significant	down
A0A0B2UPW7	Erlin-1	erlin1	982555	961090	925998	476158	443211	595356		A0A183VC87	Uncharacterized protein	-	0	0	0	25828.8	26435.6	16355.4	#NAME?	0	#NAME?	Significant	down
A0A0B2UPX3	Uncharacterized protein	Tcan_01853	64056.3	71606.2	55187.8	55166.1	90408.7	70902.1		A0A183VCN4	Uncharacterized protein	TCNE_LOCUS18504	0	0	0	17364.7	14393	28478.6	#NAME?	0	#NAME?	Significant	down
A0A0B2UPX8	Golgi-associated plant pathogenesis-related protein 1	Glipr2	6807.62	6188.22	4205.42	16406.3	27412.3	22667.9		A0A183VCS2	Uncharacterized protein	TCNE_LOCUS18542	0	0	0	23526.1	16054.9	14197.8	#NAME?	0	#NAME?	Significant	down
A0A0B2UPY3	Hemicentin-1 (Fragment)	HMCN1	174057	161346	186970	280027	207393	205508		A0A183VD21	Glycoprotein-N-acetylgalactosamine 3-beta-galactosyltransferase 1	TCNE_LOCUS18641	0	0	0	53729.1	42984.2	59827.1	#NAME?	0	#NAME?	Significant	down
A0A0B2UPZ4	Vacuolar protein sorting-associated protein 45	Vps45	76149.5	76884.6	66115.3	71003.9	75602.1	100064		A0A183VD41	Protein kinase domain-containing protein	TCNE_LOCUS18661	0	0	0	23092.8	28371.2	38151.7	#NAME?	0	#NAME?	Significant	down
A0A0B2UQ02	Uncharacterized protein	Tcan_04223	94657.5	74996.8	97438.8	72573.1	66312.1	75916		A0A183VDD2	Uncharacterized protein	TCNE_LOCUS18752	0	0	0	15853.8	12095.6	21096	#NAME?	0	#NAME?	Significant	down
A0A0B2UQ04	Putative rho GDP-dissociation inhibitor	rhi-1	1.17107e+06	1.43219e+06	1.22681e+06	743238	713739	735257		A0A183VDH7	Cytosolic purine 5-nucleotidase	TCNE_LOCUS18797	0	0	0	7276.71	2837.55	8256.72	#NAME?	0	#NAME?	Significant	down
A0A0B2UQ17	Small ribosomal subunit protein mS39	Tcan_14773	86413	117897	100059	66703	62858.3	88836.6		A0A183VEP6	Uncharacterized protein	TCNE_LOCUS19216	0	0	0	15832.1	17643.4	23914.9	#NAME?	0	#NAME?	Significant	down
A0A0B2UQ19	Uncharacterized protein (Fragment)	Tcan_01340	4657.53	7736.68	2146.32	4315.47	1445.95	2465.36		A0A183VF48	CoA carboxyltransferase C-terminal domain-containing protein	TCNE_LOCUS19368	0	0	0	12784	15961.4	20375.8	#NAME?	0	#NAME?	Significant	down
A0A0B2UQ21	Protein lethal(2)essential for life	l(2)efl	7092.86	0	0	0	0	0		A0A183VFI4	Uncharacterized protein	TCNE_LOCUS19504	0	0	0	16311.2	18870.4	32169.2	#NAME?	0	#NAME?	Significant	down
A0A0B2UQ24	Cullin-associated Nedd8-dissociated protein 1 (Fragment)	CAND1	485614	587831	448418	610677	470750	274481		A0A183VFN3	non-specific serine/threonine protein kinase	-	0	0	0	10135.9	13910	10893.2	#NAME?	0	#NAME?	Significant	down
A0A0B2UQ25	26S proteasome non-ATPase regulatory subunit 4	Pros54	411351	445347	467726	293463	292020	303980		A0A183VG77	Uncharacterized protein	TCNE_LOCUS19747	0	0	0	31322	19888.2	37042.9	#NAME?	0	#NAME?	Significant	down
A0A0B2UQ29	Raf-like protein serine/threonine-protein kinase	lin-45	42334.9	47370	49921.6	29185	32494.5	33396.6		A0A3P7G8U2	C2H2-type domain-containing protein	TCNE_LOCUS13730	0	0	0	23153	22681.2	48805.9	#NAME?	0	#NAME?	Significant	down
A0A0B2UQ32	S-adenosylmethionine synthase	sams-4	147609	153019	179276	86667.7	88979.1	114792		A0A183VC75	Uncharacterized protein	TCNE_LOCUS18345	2774.65	3341.67	1795.99	0	0	0	Inf	0	Inf	Significant	up
A0A0B2UQ35	MARVEL domain-containing protein	Tcan_14784	4088.33	10262.9	7523.78	8988.29	6172.1	9702.97		A0A0B2VPR4	NADP-retinol dehydrogenase	HSD17B11	2679.72	4434.08	3617.07	0	0	0	Inf	0	Inf	Significant	up
A0A0B2UQ36	Monocarboxylate transporter 12	Slc16a12	43979.1	71677	78294.8	87821.1	55854.5	71675.2		A0A0B2V4C2	Cysteine-rich motor neuron 1 protein	CRIM1	2937.61	5033.47	3942.33	0	0	0	Inf	0	Inf	Significant	up
A0A0B2UQ46	Mannose-1-phosphate guanyltransferase beta	tag-335	85350.5	118325	152664	174189	215283	279325		A0A0B2W0G6	Uncharacterized protein	Tcan_14189	7166.48	3011.63	2322.9	0	0	0	Inf	0	Inf	Significant	up
A0A0B2UQ63	Serine/threonine-protein kinase 10	STK10	71145.3	69774.5	66903.1	38631.1	31560	47861.1		A0A0B2UXQ4	Transmembrane cell adhesion receptor mua-3	mua-3	4458.5	6224.96	2158.67	0	0	0	Inf	0	Inf	Significant	up
A0A0B2UQ69	Solute carrier family 12 member 3	SLC12A3	34190.6	32338.8	32285.1	84554.4	82877.8	114505		A0A0B2UU34	Protein ced-11	ced-11	2028.28	6442.5	4969.68	0	0	0	Inf	0	Inf	Significant	up
A0A0B2UQ75	Uncharacterized protein	Tcan_02189	21132.1	28461.4	14469.8	16888.6	0	0		A0A183UWJ8	Protein PAT1-like protein 1	TCNE_LOCUS12868	3927.31	7335.26	5073.15	0	0	0	Inf	0	Inf	Significant	up
A0A0B2UQ96	Ras-related protein Rab-3	rab-3	112727	164189	155444	689949	661286	626539		A0A0B2VVY9	Protein bicaudal C-like protein 1	BICC1	7183.33	7458.7	2194.01	0	0	0	Inf	0	Inf	Significant	up
A0A0B2UQA2	Protein FAM3C (Fragment)	fam3c	356543	440252	418536	243292	247320	251507		A0A0B2VM98	Prestin	Slc26a5	2076.45	8166.17	6608.72	0	0	0	Inf	0	Inf	Significant	up
A0A0B2UQA4	Uncharacterized protein	Tcan_02508	142934	72458.9	161021	124842	129050	155989		A0A0B2V133	Beclin-1-like protein	Atg6	7036.12	5196.87	6477.04	0	0	0	Inf	0	Inf	Significant	up
A0A0B2UQA6	Transcription termination factor 2 (Fragment)	Ttf2	7510.19	11181.8	10633.3	0	0	0		A0A183V9M8	Uncharacterized protein	-	5231.06	7309.59	6947.61	0	0	0	Inf	0	Inf	Significant	up
A0A0B2UQC0	Transgelin	CNN2	79077.6	86432.9	80347.7	13234.8	21796.4	0		A0A0B2UU56	ELMO domain-containing protein C56G7.3	C56G7.3	6545.55	7130.21	6117.79	0	0	0	Inf	0	Inf	Significant	up
A0A0B2UQC4	Na(+)/H(+) exchange regulatory cofactor NHE-RF1	SLC9A3R1	451606	506786	477268	670086	743681	729586		A0A0B2V020	Mitotic checkpoint serine/threonine-protein kinase BUB1 beta	BUB1B	5148.89	7763.39	7841.31	0	0	0	Inf	0	Inf	Significant	up
A0A0B2UQD8	Protein patched-like protein 1	ptc-1	146812	203448	145511	0	1519.42	0		A0A0B2VQ53	Homeobox domain-containing protein (Fragment)	Tcan_06258	5035.93	9845.6	6002.91	0	0	0	Inf	0	Inf	Significant	up
A0A0B2UQE3	Uncharacterized protein (Fragment)	Tcan_05481	0	0	0	27915.5	35536.3	57675.7		A0A0B2VHT8	Uncharacterized protein	Tcan_14051	7953.34	4513.32	8929.86	0	0	0	Inf	0	Inf	Significant	up
A0A0B2UQF0	Lamin-1	lmn-1	14357.7	20289.6	5681.9	10211.1	10018.8	18875.5		A0A0B2VQN5	Transcription initiation factor IIF subunit alpha	Gtf2f1	11124	3961.98	7702.29	0	0	0	Inf	0	Inf	Significant	up
A0A0B2UQF1	Small ribosomal subunit protein uS7m (Fragment)	mrps-7	44012.3	52467.6	42811.6	33098.9	36026.6	41961.5		A0A0B2VXW5	Large ribosomal subunit protein mL43	Mrpl43	8340.8	5807.98	9314.24	0	0	0	Inf	0	Inf	Significant	up
A0A0B2UQG2	V-type proton ATPase subunit C	Vha44	243014	372466	234940	173790	202289	188488		A0A183UHB5	Cation-transporting ATPase	TCNE_LOCUS7885	7268.41	3957.37	15062.3	0	0	0	Inf	0	Inf	Significant	up
A0A0B2UQG6	Uncharacterized protein	Tcan_02454	328463	455263	402226	422189	393028	411611		A0A0B2V119	Putative peptide chain release factor 1, mitochondrial	W03F8.3	8606.02	9329.03	10229.5	0	0	0	Inf	0	Inf	Significant	up
A0A0B2UQG7	tRNA (guanine(9)-N(1))-methyltransferase (Fragment)	TRM10	101189	87116.7	74663.6	80966.9	105644	113916		A0A0B2UQA6	Transcription termination factor 2 (Fragment)	Ttf2	7510.19	11181.8	10633.3	0	0	0	Inf	0	Inf	Significant	up
A0A0B2UQH1	Lupus La protein	SSB	363374	382183	385566	189117	168633	259279		A0A183U135	Uncharacterized protein	-	10053.3	11829.5	7501.62	0	0	0	Inf	0	Inf	Significant	up
A0A0B2UQH7	Coiled-coil domain-containing protein 93	ccdc93	4045.08	0	0	0	0	0		A0A183UHW5	FYVE-type domain-containing protein	TCNE_LOCUS8085	7195.65	13167.5	9308.65	0	0	0	Inf	0	Inf	Significant	up
A0A0B2UQJ6	DNA ligase ATP-dependent N-terminal domain-containing protein	Tcan_02429	13250.4	12126.4	0	35674.9	30690.2	0		A0A0B2UHX8	UPF0598 protein C8orf82	Tcan_10292	9993.57	8356.83	12178.7	0	0	0	Inf	0	Inf	Significant	up
A0A0B2UQJ7	C3H1-type domain-containing protein	Tcan_02276	194846	2.64227e+06	202094	7.77435e+06	8136540	1.31583e+07		A0A183V8N0	PDZ domain-containing protein	TCNE_LOCUS17100	10266.1	11466.3	8817.11	0	0	0	Inf	0	Inf	Significant	up
A0A0B2UQK4	Uncharacterized protein	Tcan_02126	65690.4	78553.4	70388.8	58575.5	64237	80841.5		A0A183UMK5	C2H2-type domain-containing protein	TCNE_LOCUS9725	9942.82	14135.2	7099.55	0	0	0	Inf	0	Inf	Significant	up
A0A0B2UQL3	dihydrofolate reductase	DHFR	70981	99508.6	79626	407045	439101	502748		A0A0B2W784	Nucleotide-diphospho-sugar transferase domain-containing protein	Tcan_04093	11953.9	9490.14	10003.6	0	0	0	Inf	0	Inf	Significant	up
A0A0B2UQL7	RBR-type E3 ubiquitin transferase	ARIH1	73245.1	83370.3	81677.7	100320	102695	87013.2		A0A183VBK5	Glutamate receptor 1	TCNE_LOCUS18125	9808.28	11633	12227.1	0	0	0	Inf	0	Inf	Significant	up
A0A0B2UQM6	Programmed cell death protein 6	Pdcd6	176711	172377	220103	160453	175556	229095		A0A0B2UPH3	Uncharacterized protein M01A8.2	M01A8.2	10933.9	8226.65	14694.5	0	0	0	Inf	0	Inf	Significant	up
A0A0B2UQM7	Uncharacterized protein (Fragment)	Tcan_02181	0	6998.44	6805.97	5483.6	0	2378.94		A0A0B2VB84	Uncharacterized protein	Tcan_09862	16614.6	8336.31	9353.65	0	0	0	Inf	0	Inf	Significant	up
A0A0B2UQN0	Uncharacterized protein (Fragment)	Tcan_02105	15146.3	14311.3	17912.5	0	18268.7	22248.8		A0A0B2VS92	B-box type zinc finger protein ncl-1	ncl-1	10773.7	16219.3	7544.1	0	0	0	Inf	0	Inf	Significant	up
A0A0B2UQN2	Uncharacterized protein	Tcan_02178	490106	619659	385247	206603	209963	172730		A0A0B2VHC9	Uncharacterized protein	Tcan_06083	10308.5	12383.9	12644.1	0	0	0	Inf	0	Inf	Significant	up
A0A0B2UQN3	Lambda-crystallin-like protein	CRYL1	73310.4	75310.2	76538	133934	162855	148985		A0A0B2UUP4	XK-related protein	ced-8	12424.5	11745.4	11569.7	0	0	0	Inf	0	Inf	Significant	up
A0A0B2UQP2	Uncharacterized protein (Fragment)	Tcan_00598	41742.9	36415.6	41053.7	31359	23251.5	33153.4		A0A183TXT8	Uncharacterized protein	TCNE_LOCUS1058	9812.59	22045.1	4792.93	0	0	0	Inf	0	Inf	Significant	up
A0A0B2UQP4	Biogenesis of lysosome-related organelles complex 1 subunit 5	Tcan_12003	45867.7	45600.8	55153.1	35575.2	43907.1	46011.3		A0A0B2UXH2	CaiB/baiF CoA-transferase family protein	ZK892.4	4427.96	26909.8	6139.55	0	0	0	Inf	0	Inf	Significant	up
A0A0B2UQQ0	Transient receptor potential cation channel subfamily A member 1-like protein	trpa-1	18647	14857.5	10364.4	25192	16929.5	21505.7		A0A0B2VH25	Nucleotide-diphospho-sugar transferase domain-containing protein	Tcan_09840	12107.1	12376.1	13122.3	0	0	0	Inf	0	Inf	Significant	up
A0A0B2UQQ8	Pseudouridine-5-monophosphatase	HDHD1	343951	302743	372647	289125	254888	320222		A0A0B2VA82	Tumor necrosis factor alpha-induced protein 8	Tnfaip8	11728.6	14483.8	12327.1	0	0	0	Inf	0	Inf	Significant	up
A0A0B2UQR1	Phosphatidylinositol transfer protein alpha isoform	PITPNA	0	0	0	11314.3	8293.46	15335.2		A0A0B2VUT3	1-phosphatidylinositol 3-phosphate 5-kinase	PIKFYVE	10029.7	17222.3	12398.8	0	0	0	Inf	0	Inf	Significant	up
A0A0B2UQR3	Protein patched-like protein 1	ptc-1	446205	564000	416987	0	0	0		A0A183V411	F-box domain-containing protein	TCNE_LOCUS15481	13852.1	14302	13173.5	0	0	0	Inf	0	Inf	Significant	up
A0A0B2UQR6	Neogenin	Neo1	25864.6	32003.4	20285.4	22459.4	13253.8	14870.8		A0A183V826	Uncharacterized protein	TCNE_LOCUS16896	13411.3	8036.43	20567.7	0	0	0	Inf	0	Inf	Significant	up
A0A0B2UQR8	Uncharacterized protein	Tcan_18250	10211.2	8168.37	11316.4	4635.53	6595.06	5789.18		A0A0B2W585	Zonadhesin	Tcan_11847	10908	7872.78	25420.7	0	0	0	Inf	0	Inf	Significant	up
A0A0B2UQR9	Cysteine-rich with EGF-like domain protein 2	creld2	221919	253171	204128	143812	141026	68424.3		A0A0B2V2V9	Putative RNA-binding protein EEED8.10	EEED8.10	12807.5	14441.2	17125.5	0	0	0	Inf	0	Inf	Significant	up
A0A0B2UQS1	Putative ferric-chelate reductase 1	frrs1	14292.7	0	20826.6	17586.4	21611.3	14181.1		A0A183V5R7	Uncharacterized protein	TCNE_LOCUS16087	10839.7	18612.8	15559	0	0	0	Inf	0	Inf	Significant	up
A0A0B2UQT6	Platelet-derived growth factor (PDGF) family profile domain-containing protein	Tcan_15196	219504	183198	147563	578647	551635	130459		A0A0B2VU14	Acidic phospholipase A2 1	Tcan_08475	8988.05	17590.4	19290.5	0	0	0	Inf	0	Inf	Significant	up
A0A0B2UQU0	Nucleotide-diphospho-sugar transferase domain-containing protein	Tcan_08082	302543	351804	311030	3919.81	0	11209.9		A0A0B2V2W3	Hexosyltransferase	sqv-2	15691.3	11937.9	19296.1	0	0	0	Inf	0	Inf	Significant	up
A0A0B2UQV4	Uncharacterized protein T07A5.1	T07A5.1	0	64619.7	56439.3	84304.8	56551.6	57923.2		A0A0B2W1C2	Peroxisomal targeting signal 1 receptor	PEX5	10114.7	16017.2	20858.9	0	0	0	Inf	0	Inf	Significant	up
A0A0B2UQV7	Uncharacterized protein	Tcan_15508	22762.2	6256.6	13972	59920.1	65759.8	109773		A0A0B2VIS0	Mediator of RNA polymerase II transcription subunit 24	lin-25	18175.1	14734.8	14995.2	0	0	0	Inf	0	Inf	Significant	up
A0A0B2UQW4	Enolase	enol-1	393127	498465	336183	237556	266231	366373		A0A0B2V4M6	N-acetylgalactosaminide beta-1,3-galactosyltransferase	C38H2.2	14390	19717.9	14862.4	0	0	0	Inf	0	Inf	Significant	up
A0A0B2UQW6	Tubulin--tyrosine ligase-like protein 12 (Fragment)	ttll-12	287787	312312	269263	306698	260633	285990		A0A0B2VGW3	Uncharacterized protein	Tcan_16574	13692.3	19797.2	16378.1	0	0	0	Inf	0	Inf	Significant	up
A0A0B2UQW8	Secretory carrier-associated membrane protein	Scamp1	238715	251027	249864	230554	199212	236889		A0A183UCZ2	CCR4-NOT transcription complex subunit 1	TCNE_LOCUS6362	22361.2	19354.2	14400.9	0	0	0	Inf	0	Inf	Significant	up
A0A0B2UQX6	E2 ubiquitin-conjugating enzyme	UBE2J1	1.52748e+06	1.6958e+06	1.84514e+06	1.50812e+06	1526730	2.08166e+06		A0A0B2UU05	Protein quiver	Tcan_07252	13465.9	15788.7	28038.8	0	0	0	Inf	0	Inf	Significant	up
A0A0B2UQX7	CARMIL pleckstrin homology domain-containing protein	Tcan_02169	12395.6	20705.2	9306.3	15676.9	0	0		A0A0B2VPB7	Transcription initiation factor TFIID subunit 4	Taf4	18848.6	19406.6	20041.3	0	0	0	Inf	0	Inf	Significant	up
A0A0B2UQX8	Tumor suppressor p53-binding protein 1	Tp53bp1	79148.7	90650.8	80406	56670.2	45015	68736.3		A0A0B2VAH0	Glycosyltransferase family 92 protein	F13G3.3	13520.4	23195.9	23687.3	0	0	0	Inf	0	Inf	Significant	up
A0A0B2UQY5	Mesocentin (Fragment)	dig-1	45867.6	48112.1	36405.4	44205.2	48160.9	31486.1		A0A0B2VP57	Uncharacterized protein	Tcan_15922	21668.4	23450.9	15427.2	0	0	0	Inf	0	Inf	Significant	up
A0A0B2UQZ9	Exportin-1	Xpo1	192805	233693	195146	154914	156852	188482		A0A0B2UTS2	Uncharacterized protein	Tcan_14723	9962.01	16832.6	34875.2	0	0	0	Inf	0	Inf	Significant	up
A0A0B2UR04	Uncharacterized protein	Tcan_03018	99324.3	109178	98206.9	69849.4	81765.4	59622.1		A0A0B2VMW5	Ethanolamine kinase 2	ETNK2	15712.5	24645	22497.4	0	0	0	Inf	0	Inf	Significant	up
A0A0B2UR12	Uncharacterized protein	Tcan_03106	17212.8	12784.1	16392.1	12513.4	16887.3	12514		A0A0B2V762	Zonadhesin	Tcan_01841	16861.3	11430.2	34842.3	0	0	0	Inf	0	Inf	Significant	up
A0A0B2UR13	Glutamine--fructose-6-phosphate aminotransferase [isomerizing] 1	GFPT1	3786.57	6589.62	7560.97	5123.5	0	0		A0A0B2V744	Uncharacterized protein (Fragment)	Tcan_04582	20863.9	16458.6	26051.5	0	0	0	Inf	0	Inf	Significant	up
A0A0B2UR17	Phenylalanine--tRNA ligase beta subunit	frs-2	408216	322400	382843	228623	273949	333633		A0A183TZE3	C-type lectin domain-containing protein	TCNE_LOCUS1613	9901.4	29830.4	25242.5	0	0	0	Inf	0	Inf	Significant	up
A0A0B2UR20	RNA-binding protein 34	RBM34	23129.2	28026.5	26587.1	16634.6	14633.3	18419.8		A0A183V834	Uncharacterized protein	TCNE_LOCUS16904	22563.8	25684	16802.2	0	0	0	Inf	0	Inf	Significant	up
A0A0B2UR35	Putative glycerophosphocholine phosphodiesterase GPCPD1-like protein T05H10.7 (Fragment)	T05H10.7	25108.4	54951.1	36283.5	19854.2	22421.3	27440.6		A0A0B2UNB6	LRAT domain-containing protein	Tcan_17343	16781.7	26894.5	22246.3	0	0	0	Inf	0	Inf	Significant	up
A0A0B2UR38	Apoptotic chromatin condensation inducer in the nucleus (Fragment)	ACIN1	46998.5	37787.7	42284.2	42933.6	31090.1	59747.1		A0A0B2VWW8	Multidrug resistance-associated protein 1	ABCC1	21425.9	26508.6	19364.4	0	0	0	Inf	0	Inf	Significant	up
A0A0B2UR40	Trehalase (Fragment)	TREH	16300.2	28260.1	24397.2	35397.6	24158.4	16432.1		A0A0B2VF32	RING-CH-type domain-containing protein (Fragment)	Tcan_01198	16540.8	37081.1	16127.5	0	0	0	Inf	0	Inf	Significant	up
A0A0B2UR45	Uncharacterized protein (Fragment)	Tcan_02157	6966.29	12307.5	6173.14	6977.79	0	6738.49		A0A0B2W5N0	Transthyretin-like protein 5	ttr-5	18727.6	29064.3	23147.4	0	0	0	Inf	0	Inf	Significant	up
A0A0B2UR47	Choline/carnitine acyltransferase domain-containing protein (Fragment)	Tcan_02316	13832.4	16682.3	12694.5	17309.8	17224	18593.1		A0A183VE52	PLD phosphodiesterase domain-containing protein	TCNE_LOCUS19022	12713.6	39763.1	23926.4	0	0	0	Inf	0	Inf	Significant	up
A0A0B2UR48	Uncharacterized protein (Fragment)	Tcan_00881	36450.1	0	17940.6	51260.4	28962.7	47169		A0A0B2VQS3	Zinc transporter ZIP3	slc39a3	19630.3	24592.5	32555.4	0	0	0	Inf	0	Inf	Significant	up
A0A0B2UR52	Putative tyrosine-protein kinase kin-31	kin-31	15385.9	0	0	16402.8	22108.5	15918.6		A0A0B2V9C1	Uncharacterized protein	Tcan_16584	23396.1	26883.9	26567	0	0	0	Inf	0	Inf	Significant	up
A0A0B2UR55	Replication factor C subunit 4	Rfc4	75984.5	78966.5	75006.2	64116.2	52844.1	62307.3		A0A183UNF3	Uncharacterized protein	TCNE_LOCUS10023	24387.5	19362	37040.3	0	0	0	Inf	0	Inf	Significant	up
A0A0B2UR58	Uncharacterized protein (Fragment)	Tcan_01193	78840.6	93936.9	99368.4	101903	86222.2	104416		A0A183U0Z0	V-type proton ATPase subunit a	TCNE_LOCUS2160	28980.1	36287.7	18341	0	0	0	Inf	0	Inf	Significant	up
A0A0B2UR68	Uncharacterized protein	Tcan_11760	0	0	0	10639.3	9148.27	19287.8		A0A183V5P7	Calponin-homology (CH) domain-containing protein	TCNE_LOCUS16067	28113.6	30054.5	26407.7	0	0	0	Inf	0	Inf	Significant	up
A0A0B2UR70	Charged multivesicular body protein 6	Chmp6	171638	155954	149406	113597	115095	138752		A0A183UP41	SUN domain-containing protein	TCNE_LOCUS10261	21067.6	35493.7	29696.8	0	0	0	Inf	0	Inf	Significant	up
A0A0B2UR71	Uncharacterized protein	Tcan_02278	168326	148131	148222	84817.1	85923	125492		A0A0B2VW82	RNA-binding protein 47	Rbm47	24198.9	20243.6	43149.6	0	0	0	Inf	0	Inf	Significant	up
A0A0B2UR73	Protein lin-2	lin-2	12576.1	10217.7	8314.9	8134.79	9272.87	8463.78		A0A0B2V5I1	Putative transporter C38C10.2 (Fragment)	C38C10.2	25893.2	33670.3	36386	0	0	0	Inf	0	Inf	Significant	up
A0A0B2UR74	Uncharacterized protein (Fragment)	Tcan_06665	189571	196215	171790	259892	221947	232572		A0A0B2VV94	Uncharacterized protein	Tcan_04125	25412.7	21862.1	50977.4	0	0	0	Inf	0	Inf	Significant	up
A0A0B2UR76	Uncharacterized protein	Tcan_02286	19916.1	0	23773.1	0	0	0		A0A0B2VFV3	Short-chain dehydrogenase/reductase family 42E member 1	SDR42E1	38699.3	37317.9	23970.3	0	0	0	Inf	0	Inf	Significant	up
A0A0B2UR78	Glutathione peroxidase	gpx-1	382971	366107	474244	120648	126683	186109		A0A0B2UVV3	Cytoplasmic polyadenylation element-binding protein 3	cpb-3	29016.5	42091.5	28924.4	0	0	0	Inf	0	Inf	Significant	up
A0A0B2UR82	Polyprotein ABA-1 (Fragment)	ABA-1	9.37883e+07	5.04767e+07	9.53176e+07	2.64554e+07	56587100	6.12372e+07		A0A0B2UTD0	Uncharacterized protein	Tcan_03730	28977	28331.9	44471.7	0	0	0	Inf	0	Inf	Significant	up
A0A0B2UR85	Mortality factor 4-like protein 1	Tcan_18706	55823.9	65509	46498	30275.4	23390	38796.3		A0A183V9A4	WD_REPEATS_REGION domain-containing protein	TCNE_LOCUS17324	22484.2	43024.1	37123.6	0	0	0	Inf	0	Inf	Significant	up
A0A0B2UR89	acetate--CoA ligase	AcCoAS	4.64339e+06	4.14231e+06	4.56777e+06	5.70049e+06	4596810	4.88641e+06		A0A183TVH2	CRAL-TRIO domain-containing protein	TCNE_LOCUS242	32477.6	55283.5	20970.4	0	0	0	Inf	0	Inf	Significant	up
A0A0B2UR98	Trafficking protein particle complex subunit 11	Trappc11	35345.4	39829.5	32984.6	37234	38918.6	52110.8		A0A0B2UT47	E3 ubiquitin-protein ligase MARCH2	2024-03-02	34390.2	51177.5	25373.9	0	0	0	Inf	0	Inf	Significant	up
A0A0B2URA7	Putative D-2-hydroxyglutarate dehydrogenase, mitochondrial	D2HGDH	64433.4	96737.1	67851.3	129679	112148	125884		A0A183V8Q1	WH2 domain-containing protein	TCNE_LOCUS17122	46349.8	29367.3	35639.9	0	0	0	Inf	0	Inf	Significant	up
A0A0B2URB0	Uncharacterized protein	Tcan_08813	455769	387837	457315	113868	128059	41328.1		A0A0B2VX75	CYTH domain-containing protein	Tcan_17061	32038.7	45370.2	41653	0	0	0	Inf	0	Inf	Significant	up
A0A0B2URB3	Uncharacterized protein	Tcan_02113	122756	89999.6	135074	81811.5	89255.1	125798		A0A183V0G1	PX domain-containing protein	TCNE_LOCUS14231	24714.4	71959.8	24038	0	0	0	Inf	0	Inf	Significant	up
A0A0B2URB4	Alanine--tRNA ligase, cytoplasmic	aars-2	411439	376025	378904	306551	292230	419504		A0A0B2W2L4	MD-2-related lipid-recognition domain-containing protein (Fragment)	Tcan_14986	38574	24800.2	62738.2	0	0	0	Inf	0	Inf	Significant	up
A0A0B2URB5	Ubiquitin-conjugating enzyme E2 R1	Cdc34	96320	103575	90578.8	54262.9	45708.1	67003.7		A0A0B2UKI4	Pepsin inhibitor-3-like repeated domain-containing protein	Tcan_03744	40602.6	26550.3	62046.1	0	0	0	Inf	0	Inf	Significant	up
A0A0B2URB6	Gamma-glutamyltranspeptidase 1	Ggt1	131729	150734	162846	163899	198988	145607		A0A183USH3	RING-CH-type domain-containing protein	TCNE_LOCUS11443	48310.8	56204.6	28408.5	0	0	0	Inf	0	Inf	Significant	up
A0A0B2URC3	Dipeptidyl peptidase 9	DPP9	20775.9	17917.7	16046.1	14525.2	11655.9	15187.3		A0A0B2VXV5	Saposin B-type domain-containing protein	Tcan_12627	41204.5	48270.4	45290.1	0	0	0	Inf	0	Inf	Significant	up
A0A0B2URC6	Thioredoxin domain-containing protein C06A6.5	C06A6.5	797712	967143	747651	591780	552071	643055		A0A0B2VVR4	Hexosyltransferase	mig-22	49768.3	35807.5	51618.4	0	0	0	Inf	0	Inf	Significant	up
A0A0B2URD4	3-methyl-2-oxobutanoate dehydrogenase (2-methylpropanoyl-transferring)	Bckdhb	1.07227e+06	1.07988e+06	1.10845e+06	2.76059e+06	2388620	1.81405e+06		A0A0B2UNA6	Arginase	rocF	46167.4	51252.7	42348.7	0	0	0	Inf	0	Inf	Significant	up
A0A0B2URE5	Uncharacterized protein	Tcan_06227	77277.5	96832.5	31532	112723	61160.8	37373.3		A0A183UGM3	Uncharacterized protein	TCNE_LOCUS7643	48314.3	45457.2	48977.2	0	0	0	Inf	0	Inf	Significant	up
A0A0B2URF2	Protein FAM69C	Fam69c	137943	126969	128447	15913.6	16193.9	23305.4		A0A0B2UVF8	Uncharacterized protein	Tcan_05437	63311.9	32085.2	62455.7	0	0	0	Inf	0	Inf	Significant	up
A0A0B2URF5	Glucosamine-6-phosphate isomerase	Gnpda1	180518	162578	144812	145420	161364	154288		A0A0B2UVE1	asparaginase (Fragment)	Tcan_15502	39772.6	74473.8	57224.7	0	0	0	Inf	0	Inf	Significant	up
A0A0B2URG5	MARVEL domain-containing protein	Tcan_05810	54477.3	0	0	62551.2	0	78888.1		A0A0B2V9H0	Lysine histidine transporter 1	LHT1	54145.4	81193.6	38597.1	0	0	0	Inf	0	Inf	Significant	up
A0A0B2URG7	S-adenosylmethionine mitochondrial carrier protein	Slc25a26	48487.9	44492.6	44382.8	28750.7	36611.3	62980.9		A0A183U0E3	Uncharacterized protein	TCNE_LOCUS1963	48988.9	66453.2	61425.1	0	0	0	Inf	0	Inf	Significant	up
A0A0B2URG8	Mesocentin (Fragment)	dig-1	176273	162332	178110	191223	245738	197677		A0A0B2W0M3	Uncharacterized protein	Tcan_03210	69769.4	72409.6	43369.7	0	0	0	Inf	0	Inf	Significant	up
A0A0B2URH5	Neuronal PAS domain-containing protein 2	NPAS2	127225	165710	139960	161215	106898	183406		A0A183UJV1	Uncharacterized protein	TCNE_LOCUS8771	69279.3	60527.4	81377.9	0	0	0	Inf	0	Inf	Significant	up
A0A0B2URI1	Uncharacterized protein	Tcan_02053	16524.9	12482	15991.5	7350.03	9565.84	7149.44		A0A0B2W4B5	Uncharacterized protein	Tcan_14372	61285.2	58731.6	99522	0	0	0	Inf	0	Inf	Significant	up
A0A0B2URI4	Kelch domain-containing protein 10	klhdc10	96197.3	118649	55568.4	50893.8	41826	63837.6		A0A0B2VTK9	Patched domain-containing protein 3	Ptchd3	103156	94435.4	65728	0	0	0	Inf	0	Inf	Significant	up
A0A0B2URI6	ATP synthase subunit beta	atp-2	5.21587e+06	5.4362e+06	4.89528e+06	5.01799e+06	4976160	5.44955e+06		A0A0B2VF79	Serine/threonine-protein phosphatase 2A regulatory subunit B subunit alpha	PPP2R3A	80721.3	109564	76640.2	0	0	0	Inf	0	Inf	Significant	up
A0A0B2URI7	Cecropin-P2	ASCEC-2	1.99232e+06	1.20556e+06	1.50859e+06	783589	1027590	880848		A0A183U8C3	Chitin-binding type-2 domain-containing protein	TCNE_LOCUS4743	97197	87525.6	82695.8	0	0	0	Inf	0	Inf	Significant	up
A0A0B2URI8	Endoplasmic reticulum junction formation protein lunapark	lnp-1	169706	181527	136080	87436.6	77391	92419.2		A0A0B2VMQ9	Chondroitin proteoglycan 4 domain-containing protein	Tcan_07492	99637.8	108296	60438.9	0	0	0	Inf	0	Inf	Significant	up
A0A0B2URJ2	PAB-dependent poly(A)-specific ribonuclease subunit 2	PAN2	39365.7	52621.2	40253.7	24115.5	23704.3	24800.7		A0A183U7T0	SERPIN domain-containing protein	TCNE_LOCUS4550	108591	108847	69465.9	0	0	0	Inf	0	Inf	Significant	up
A0A0B2URK0	Putative GTP-binding protein C02F5.3	C02F5.3	124533	144269	121279	106670	111545	112859		A0A0B2VXV4	Disheveled-associated activator of morphogenesis 1	DAAM1	99771.3	120148	77391.5	0	0	0	Inf	0	Inf	Significant	up
A0A0B2URK5	Cyanocobalamin reductase (cyanide-eliminating)	cblc-1	18751.7	27774	27596.7	29963.2	40185.9	36312.9		A0A0B2VGF7	Female germline-specific tumor suppressor gld-1	gld-1	84088.5	101168	112330	0	0	0	Inf	0	Inf	Significant	up
A0A0B2URL0	Sjoegren syndrome/scleroderma autoantigen 1	SSSCA1	136359	111308	106910	113215	118032	156934		A0A0B2VYH8	Calcyphosin-like protein	Capsl	115191	41283.9	164277	0	0	0	Inf	0	Inf	Significant	up
A0A0B2URL2	Serpin B10 (Fragment)	SERPINB10	361225	272417	278787	14276.8	9816.68	15946.6		A0A0B2VDE9	Uncharacterized protein	Tcan_07991	105047	124197	107037	0	0	0	Inf	0	Inf	Significant	up
A0A0B2URL3	Uncharacterized protein	Tcan_01822	55811	66815.2	66680.1	62408.7	57153.9	71528		A0A0B2UPS8	Uncharacterized protein	Tcan_08099	92651	52302.4	196118	0	0	0	Inf	0	Inf	Significant	up
A0A0B2URM1	Uncharacterized protein (Fragment)	Tcan_00552	0	6931.91	0	71318.9	37580.2	38661.2		A0A183U0X1	TPT domain-containing protein	TCNE_LOCUS2141	109099	135510	112378	0	0	0	Inf	0	Inf	Significant	up
A0A0B2URM3	Uncharacterized protein	Tcan_06673	47967.8	51166.6	54291.3	72376.7	56266.6	55950.7		A0A0B2V4J3	Uncharacterized protein (Fragment)	Tcan_01065	123529	124432	119906	0	0	0	Inf	0	Inf	Significant	up
A0A0B2URM5	Uncharacterized protein	Tcan_02745	42058.8	0	23932.7	102144	103614	0		A0A183UCG6	Helicase ATP-binding domain-containing protein	TCNE_LOCUS6186	122241	109459	157456	0	0	0	Inf	0	Inf	Significant	up
A0A0B2URM6	Phosphomannomutase	F52B11.2	0	0	0	0	0	332597		A0A183UX82	KH domain-containing protein	TCNE_LOCUS13102	68326.5	223875	117701	0	0	0	Inf	0	Inf	Significant	up
A0A0B2URM7	U6 snRNA-associated Sm-like protein LSm6	Lsm6	111759	132261	118687	63838.1	76717.8	89412.9		A0A0B2VMF9	Uncharacterized protein	Tcan_09000	142386	144111	139642	0	0	0	Inf	0	Inf	Significant	up
A0A0B2URN4	tryptophan--tRNA ligase	wars-2	27920.6	34448.3	29805.6	34163.9	30575.2	27935.9		A0A0B2VUX3	CX domain-containing protein	Tcan_05347	161122	243711	134203	0	0	0	Inf	0	Inf	Significant	up
A0A0B2URN8	Transcription initiation factor TFIID subunit 8	TAF8	2592.36	5473.4	3984.28	2475.73	3189.43	5290.17		A0A0B2VY64	Uncharacterized protein	Tcan_05762	178014	225744	151364	0	0	0	Inf	0	Inf	Significant	up
A0A0B2URP0	Polycystic kidney disease and receptor for egg jelly-related protein	Pkdrej	58533.2	35988.2	33644.3	174964	194224	199791		A0A0B2V6E2	Uncharacterized protein	Tcan_10478	181349	107147	306403	0	0	0	Inf	0	Inf	Significant	up
A0A0B2URP7	Transmembrane protein	Tcan_16288	3692.71	0	0	25838.7	25886.9	38793.2		A0A0B2VLG2	Uncharacterized protein	Tcan_08992	212464	206502	197281	0	0	0	Inf	0	Inf	Significant	up
A0A0B2URP9	Uncharacterized protein	Tcan_18688	15269.1	14882.2	17104.9	8609.11	6093.34	5835.98		A0A0B2VQK0	Putative cysteine proteinase	Tcan_13458	164756	134152	320175	0	0	0	Inf	0	Inf	Significant	up
A0A0B2URQ0	Endoplasmin	Hsp90b1	2.09177e+06	2.37661e+06	1.99517e+06	1.68828e+06	1725770	1.90714e+06		A0A0B2VSS2	TIL domain-containing protein	Tcan_08419	250387	226297	210936	0	0	0	Inf	0	Inf	Significant	up
A0A0B2URQ1	Exonuclease 3-5 domain-containing protein 1	Exd1	94880.5	90098.7	87447.8	54917.1	65603.6	71985		A0A183VED4	C-type lectin domain-containing protein	TCNE_LOCUS19104	229382	163883	306480	0	0	0	Inf	0	Inf	Significant	up
A0A0B2URQ4	Uncharacterized protein	Tcan_18685	39109.3	33672.8	30132.6	21492.7	22707.4	41028.8		A0A183UMK0	Glycosyltransferase family 92 protein	TCNE_LOCUS9720	325429	333889	231652	0	0	0	Inf	0	Inf	Significant	up
A0A0B2URQ8	Putative RING finger protein EEED8.16	EEED8.16	14707.8	12872.6	13240.8	11743.9	10525.4	16469.3		A0A0B2VG15	Putative oxidoreductase T05C12.3	T05C12.3	182966	377817	338056	0	0	0	Inf	0	Inf	Significant	up
A0A0B2URR1	Uncharacterized protein (Fragment)	Tcan_02061	65045.1	55810	80842.5	0	93053.6	42857		A0A0B2VLE1	glutamine synthetase	glul	285163	440789	342448	0	0	0	Inf	0	Inf	Significant	up
A0A0B2URR5	Laminin G domain-containing protein (Fragment)	Tcan_00303	510504	661758	651194	662801	571359	592471		A0A0B2V2C2	Mitogen-activated protein kinase kinase kinase 4	MAP3K4	421998	465134	359053	0	0	0	Inf	0	Inf	Significant	up
A0A0B2URS1	2-acylglycerol O-acyltransferase 1	MOGAT1	27329.5	51344.8	49156.5	42586.7	28829.5	44940.1		A0A0B2W1I8	Chondroitin proteoglycan 2	cpg-2	459355	482301	436478	0	0	0	Inf	0	Inf	Significant	up
A0A0B2URS3	[Pyruvate dehydrogenase [acetyl-transferring]]-phosphatase 1, mitochondrial	PDP1	150517	132696	144910	129733	113088	131348		A0A0B2UW39	Putative serine/threonine-protein kinase zyg-1	zyg-1	332445	485835	577770	0	0	0	Inf	0	Inf	Significant	up
A0A0B2URS4	Huntington interacting protein related 1 (Fragment)	hipr-1	13221.2	0	0	0	0	8452.86		A0A0B2UQR3	Protein patched-like protein 1	ptc-1	446205	564000	416987	0	0	0	Inf	0	Inf	Significant	up
A0A0B2URS7	Malic enzyme	Tcan_08659	346792	460640	381664	772234	706633	983322		A0A0B2V4J0	Polyhomeotic-like protein 3	PHC3	436454	511607	572339	0	0	0	Inf	0	Inf	Significant	up
A0A0B2URS8	Protein kinase C-like 1B	pkc-1	109926	140621	123260	162980	124413	137925		A0A183UF67	Nucleoporin Nup54 alpha-helical domain-containing protein	TCNE_LOCUS7137	182357	271539	1.09588e+06	0	0	0	Inf	0	Inf	Significant	up
A0A0B2URT1	Pyruvate kinase	PKM	0	20178.8	24916	506039	0	0		A0A183UX28	TIL domain-containing protein	TCNE_LOCUS13048	665539	729072	758854	0	0	0	Inf	0	Inf	Significant	up
A0A0B2URT3	Uncharacterized protein	Tcan_05616	17923.1	18978	18620.8	25138.7	30073.6	24557.5		A0A0B2VHA8	Uncharacterized protein	Tcan_14206	585823	548255	1.02973e+06	0	0	0	Inf	0	Inf	Significant	up
A0A0B2URT6	NADH dehydrogenase [ubiquinone] iron-sulfur protein 4, mitochondrial	NDUFS4	482181	439817	495428	472310	483976	589966		A0A0B2ULS1	Chondroitin proteoglycan 3	cpg-3	807809	966667	726268	0	0	0	Inf	0	Inf	Significant	up
A0A0B2URT7	Upstream activation factor subunit UAF30	UAF30	88619.6	107562	88690.6	137351	110868	151603		A0A183V3J6	C2H2-type domain-containing protein	TCNE_LOCUS15316	979353	1.08434e+06	617531	0	0	0	Inf	0	Inf	Significant	up
A0A0B2URU1	mitogen-activated protein kinase kinase	Map2k5	33469.6	40777.5	40085.8	26124.4	0	0		A0A183UPS6	Chitin-binding type-2 domain-containing protein	TCNE_LOCUS10496	863550	1.06374e+06	929625	0	0	0	Inf	0	Inf	Significant	up
A0A0B2URU4	Ribosome biogenesis protein NSA2 homolog	NSA2	50305.9	54676.7	67710.4	47639.2	59682.5	71018.7		A0A183V5V0	Uncharacterized protein	TCNE_LOCUS16120	988375	1.00819e+06	1.20066e+06	0	0	0	Inf	0	Inf	Significant	up
A0A0B2URU8	NTF2-related export protein	nxt-1	16856.6	19144.4	19214	16206.3	16258.2	19414.2		A0A0B2VEQ7	Nucleoporin Nup54 alpha-helical domain-containing protein	Tcan_07989	495640	894866	2.16097e+06	0	0	0	Inf	0	Inf	Significant	up
A0A0B2URV2	Bromodomain-containing protein 7	BRD7	8811.93	2880.96	0	0	0	4972.63		A0A183UCC5	Uncharacterized protein	TCNE_LOCUS6145	1.44147e+06	1.51592e+06	1.29388e+06	0	0	0	Inf	0	Inf	Significant	up
A0A0B2URV3	Adenosylhomocysteinase	ahcy-1	1.43267e+06	1.57968e+06	1.42212e+06	1.24401e+06	1163420	1.14299e+06		A0A183UXJ6	Chondroitin proteoglycan 3	TCNE_LOCUS13216	2.73072e+06	1.71769e+06	1.45992e+06	0	0	0	Inf	0	Inf	Significant	up
A0A0B2URW3	Chondroitin proteoglycan 3	cpg-3	1.05186e+07	1.05547e+07	7.81759e+06	95896.1	67136.9	33579.8		A0A183U6M5	VWFA domain-containing protein	TCNE_LOCUS4145	2.02103e+06	2.90928e+06	1.90533e+06	0	0	0	Inf	0	Inf	Significant	up
A0A0B2URW4	DNA repair protein RecN (Fragment)	Tcan_00659	253850	209582	215529	193867	211052	223823		A0A0B2UWJ0	Uncharacterized protein	Tcan_11452	2.26929e+06	3.20329e+06	3.27334e+06	0	0	0	Inf	0	Inf	Significant	up
A0A0B2URX2	Putative UDP-glucuronosyltransferase ugt-47 (Fragment)	ugt-47	723252	764552	364998	385384	512379	610274		A0A183U7U2	Chitin-binding type-2 domain-containing protein	TCNE_LOCUS4562	4.40063e+06	4.75596e+06	2.99687e+06	0	0	0	Inf	0	Inf	Significant	up
A0A0B2URX4	Uncharacterized protein (Fragment)	Tcan_02132	159290	99655.4	185281	21491.1	59274.2	0		A0A0B2VUN9	Transmembrane protein	Tmem145	4240.5	7364.68	5091.95	3763.07	860.156	0	2.40772	0.137909	1.26767	Nonsignificant	None
A0A0B2URY1	MARVEL domain-containing protein	Tcan_05803	0	0	5358.26	0	0	0		A0A0B2VT80	Uncharacterized protein	Tcan_16818	4878.04	6293.78	0	2486.88	2807.84	0	2.10999	0.0559406	1.07724	Nonsignificant	None
A0A0B2URY5	NAD-dependent protein deacetylase sirtuin-2	sirt2	256928	283595	256813	302339	301242	335854		A0A0B2V7M7	Transport and Golgi organization protein 2-like protein	TANGO2	4120.89	0	1547.48	2918.42	0	2730.44	1.00345	0.994656	0.00497201	Nonsignificant	None
A0A0B2URY6	Pyruvate dehydrogenase E1 component subunit beta	C04C3.3	2.9995e+06	3.50769e+06	3.1686e+06	2.46064e+06	2600380	2.77284e+06		A0A0B2V0V3	Carboxylic ester hydrolase	Ces1c	0	1909.8	5788.55	3629.84	2170.33	0	1.32726	0.691883	0.408455	Nonsignificant	None
A0A0B2URZ0	Sperm surface protein Sp17	SPA17	1.59053e+06	1.31991e+06	1.50824e+06	1.40417e+06	1419500	1.45946e+06		A0A183UWN4	PAZ domain-containing protein	TCNE_LOCUS12904	5935.99	13438.4	0	0	2662.84	3281.31	3.2594	0.216344	1.70461	Nonsignificant	None
A0A0B2URZ1	WD repeat-containing protein 7	WDR7	86653.4	80606.9	102170	74545.2	79137.2	89111		A0A0B2UYB3	RNA helicase	abs	4386.29	7294.29	0	0	4592.15	1388.38	1.9531	0.318381	0.965767	Nonsignificant	None
A0A0B2URZ6	Transmembrane channel-like protein 2	tmc-2	0	0	0	3673.33	0	0		A0A0B2VTV3	Ubiquitin-like domain-containing protein	Tcan_11614	0	4384.31	2542.8	0	3856.8	2271.59	1.13033	0.773599	0.176745	Nonsignificant	None
A0A0B2URZ8	Putative neurobeachin-like protein	sel-2	801168	894815	816985	584566	570587	789499		A0A0B2VAD9	Chromobox-like protein 5	CBX5	7017.38	8565.37	5082.63	0	2901.04	3234.65	2.24537	0.0612856	1.16696	Nonsignificant	None
A0A0B2US03	acetate--CoA ligase	Acss2	665711	781852	579066	65577.1	57534.9	84582.3		A0A183UGK7	EGF-like domain-containing protein	TCNE_LOCUS7627	0	5245.25	2655.69	3134.23	0	3042.61	1.27912	0.626012	0.355155	Nonsignificant	None
A0A0B2US08	Bridging integrator 2	Bin2	30233	29410	29601.1	10964.2	0	26527.5		A0A1C9ZQP9	Cytochrome c oxidase subunit 1 (Fragment)	COI	0	1309.62	3099.38	2350.67	923.61	3014.07	1.05171	0.923477	0.0727342	Nonsignificant	None
A0A0B2US10	Palmitoyl-protein thioesterase 1	ppt-1	115088	141611	103854	261347	354368	196528		A0A0B2VY23	Heterogeneous nuclear ribonucleoprotein U-like protein 1	HNRNPUL1	11754.7	6894.84	4473.96	4083.7	2340.94	0	2.39946	0.211466	1.26271	Nonsignificant	None
A0A0B2US17	Ig-like domain-containing protein	Tcan_08819	110351	103287	129716	94548.2	87537.1	86044.8		A0A183V2R5	RRM domain-containing protein	TCNE_LOCUS15035	9024.44	14168	5444.86	3206.57	0	3289.51	2.93893	0.130623	1.55529	Nonsignificant	None
A0A0B2US22	Uncharacterized protein	Tcan_08807	210628	180304	180449	74218.5	56343.3	41817		A0A0B2W262	Uncharacterized protein	Tcan_13439	4732.16	5195.59	0	0	4246.24	2432.67	1.48643	0.224762	0.571854	Nonsignificant	None
A0A0B2US23	rRNA adenine N(6)-methyltransferase	E02H1.1	10305.6	10148.1	7228.39	12787.1	10277.2	11182.4		A0A0B2VF71	Lariat debranching enzyme	dbr-1	5980.48	2262.35	0	4461.62	0	2584	1.16992	0.800832	0.226414	Nonsignificant	None
A0A0B2US27	Endoprotease bli-4	bli-4	42534.1	47138.6	45865.9	34559.6	31057.2	36234.9		A0A0B2V8A0	NF-kappa-B inhibitor-interacting Ras-like protein	F52A8.6	9401.33	5984.56	3348.05	5134.79	0	1985.72	1.75399	0.369531	0.810639	Nonsignificant	None
A0A0B2US29	RRP15-like protein	RRP15	50485.4	58592.6	67103.1	51505.9	65666.3	49864.9		A0A0B2V110	Mitochondrial glutamate carrier 1	SLC25A22	1882.3	2394.93	0	3147.77	2220.09	1929.98	0.879142	0.605491	-0.185831	Nonsignificant	None
A0A0B2US36	Pyroglutamyl-peptidase 1	Tcan_08836	62340.1	48516.7	70961.1	61522.9	70747.9	66445.6		A0A0B2VUZ0	Lipopolysaccharide-induced tumor necrosis factor-alpha factor-like protein	litaf	7076.13	11108.9	4446.05	3300.64	4020.45	0	2.06082	0.220386	1.04322	Nonsignificant	None
A0A0B2US39	hydroxyacid-oxoacid transhydrogenase	Tcan_01903	295482	296083	275789	335197	303335	296630		A0A0B2UWT3	Arrestin domain-containing protein 5	Arrdc5	7763.71	12694	5895.93	2903.82	0	4420.65	2.39868	0.15173	1.26224	Nonsignificant	None
A0A0B2US48	Guanine nucleotide-binding proteinsubunit beta-2	gpb-2	60616.7	72811.7	66090.8	85689.9	77811.4	49814.6		A0A0B2W3B0	Transmembrane protein 98	tmem98	10734.5	18253.8	10214.2	0	3180.27	4316.4	3.48621	0.0703185	1.80166	Nonsignificant	None
A0A0B2US50	Uncharacterized protein (Fragment)	Tcan_09154	6405.58	13301.3	10471.9	13729.4	4084.33	0		A0A183UTY7	Uncharacterized protein	TCNE_LOCUS11957	6107.74	0	4450.58	5232.37	2515.34	0	1.36277	0.470322	0.446538	Nonsignificant	None
A0A0B2US52	Uncharacterized protein	Tcan_15024	512656	239711	308728	72256.5	95163.8	224344		A0A0B2V8Q9	Kinesin-like protein KIF14	KIF14	5662.47	4549.72	3372.82	2488.54	0	5321.89	1.15956	0.677472	0.213579	Nonsignificant	None
A0A0B2US54	Calcium-transporting ATPase	ATP2C1	78741.6	86970.6	79527.6	60490.6	55534.1	74669		A0A0B2W2D4	Septin and tuftelin-interacting protein 1-like protein	stip-1	4737.99	5825.02	3454.08	0	2846.73	5006.7	1.18989	0.577186	0.25083	Nonsignificant	None
A0A0B2US55	Dolichyl-diphosphooligosaccharide--protein glycosyltransferase subunit DAD1	dad-1	1.20769e+06	1.27845e+06	1.15072e+06	1.01926e+06	1072540	1.28681e+06		A0A0B2UQM7	Uncharacterized protein (Fragment)	Tcan_02181	0	6998.44	6805.97	5483.6	0	2378.94	1.75572	0.196293	0.812064	Nonsignificant	None
A0A0B2US61	Uncharacterized protein	Tcan_18624	10374.5	7538.97	0	41030	52969.3	66638.1		A0A0B2V934	Uncharacterized protein	Tcan_08719	10416.5	12812.8	10236	5162.43	2722.89	0	2.82933	0.0143395	1.50046	Significant	up
A0A0B2US62	BAI1-associated protein 3	Baiap3	10567.7	17691.4	0	16925.5	0	19485.9		A0A0B2VK98	DUF255 domain-containing protein	Tcan_15238	13532.4	11512	18451.8	4080.85	0	3810.93	3.67439	0.0286839	1.87751	Significant	up
A0A0B2US65	U6 snRNA-associated Sm-like protein LSm8	NAA38	171123	184455	217868	86963.3	129843	200901		A0A0B2VBM7	Serine/threonine-protein phosphatase 2A regulatory subunit B subunit gamma	PPP2R3C	1436.81	0	3781.01	5110.56	0	3041.77	0.640042	0.447025	-0.643762	Nonsignificant	None
A0A0B2US68	Alkylated DNA repair protein alkB homolog 8	ALKBH8	28779.4	35706	34109.5	27255.5	24410.2	45176.2		A0A0B2UQ19	Uncharacterized protein (Fragment)	Tcan_01340	4657.53	7736.68	2146.32	4315.47	1445.95	2465.36	1.76746	0.312291	0.82168	Nonsignificant	None
A0A0B2US73	Protein unc-50	unc-50	27560.9	23686.4	28012.7	29871.4	27962.5	35631.6		A0A0B2VKV5	Protein lin-7 homolog	LIN7B	2520.99	0	4024.5	5001.6	0	3437.41	0.775624	0.474833	-0.36657	Nonsignificant	None
A0A0B2US75	Uncharacterized protein	Tcan_12337	1.4438e+06	1.22533e+06	1.36261e+06	2.54474e+06	2472390	1.89099e+06		A0A0B2VPJ0	Putative cytochrome P450 CYP44	cyp-44A1	10454.3	13956.1	12413.4	0	3824.6	4856.03	2.82804	0.0101041	1.4998	Significant	up
A0A0B2US80	Uncharacterized protein R08D7.4	R08D7.4	102471	51814.7	51714.9	0	56476.9	66721.2		A0A183UJA3	Anti_prolifrtn domain-containing protein	TCNE_LOCUS8573	0	4778.38	1289.03	0	3748.7	5050.44	0.689545	0.539583	-0.536282	Nonsignificant	None
A0A0B2US81	Aldehyde dehydrogenase	ALDH3A2	575260	583736	484091	345397	407700	369364		A0A0B2V562	Protein DGCR6	Dgcr6	3644.48	4530.92	7392.31	0	2222.14	6652.77	1.16942	0.755528	0.22579	Nonsignificant	None
A0A0B2US84	protein phosphatase methylesterase-1	Tcan_16382	215907	216915	186893	195685	185070	169205		A0A3P7IFY8	Uncharacterized protein	TCNE_LOCUS15034	3439.75	0	6947.36	4848.84	0	4127.53	1.15716	0.73165	0.210592	Nonsignificant	None
A0A0B2US85	EH domain-containing protein 1	EHD1	13454	21586.9	23492.8	28445.8	20919.1	39646.2		A0A183U0N6	G_PROTEIN_RECEP_F1_2 domain-containing protein	TCNE_LOCUS2056	3228.78	3302.37	0	7551.59	0	1555.55	0.717146	0.741677	-0.47966	Nonsignificant	None
A0A0B2US87	Y+L amino acid transporter 2	SLC7A6	85086	105729	73358.3	75203	81233.1	72156.1		A0A3P7GSM1	Laminin IV type A domain-containing protein	TCNE_LOCUS1185	0	2246.53	5020.63	4887.95	0	4229.76	0.797038	0.582877	-0.32728	Nonsignificant	None
A0A0B2US90	Putative splicing factor 3B subunit 5	Tcan_16373	44783.2	28548.4	44565.7	31704.8	32940.8	30432.6		A0A0B2VD82	Zinc finger protein rotund (Fragment)	rn	4664.86	7557.91	8014.47	3858.41	0	5292.13	1.47439	0.232715	0.560121	Nonsignificant	None
A0A0B2US93	cysteine desulfurase	Tcan_06284	225874	272796	229752	207659	214238	238014		A0A0B2UZM1	Ankyrin repeat domain-containing protein 49	ANKRD49	3538.38	3887.52	4718.1	1594.08	3664.49	4028.3	1.30765	0.317667	0.386978	Nonsignificant	None
A0A0B2US94	Intramembrane protease 2	imp-2	163530	172387	146198	207018	151866	171495		A0A0B2VQN3	DUF4536 domain-containing protein (Fragment)	Tcan_00373	6222.49	8145.73	13653.4	3820.3	5580.18	0	1.98725	0.213613	0.990773	Nonsignificant	None
A0A0B2USA1	General transcription factor IIE subunit 1	GTF2E1	75567.3	89386	96473	64221.3	81199.4	85206.4		A0A0B2V3V3	Condensin complex subunit 1	NCAPD2	4865.81	4562.86	7659.48	2273.11	0	7135.08	1.21087	0.684518	0.276043	Nonsignificant	None
A0A0B2USA9	Sucrase-isomaltase, intestinal	SI	2.07935e+06	2.83695e+06	2.6971e+06	2.2987e+06	1710980	2.15698e+06		A0A183V0Y7	Tetraspanin	TCNE_LOCUS14407	9548.88	12433.7	13538	6036.98	3512.97	0	2.47963	0.0294453	1.31013	Significant	up
A0A0B2USB1	Vitrin	Vit	263869	298598	374249	210694	222740	199256		A0A0B2W0G7	Protein YIPF3 (Fragment)	yipf3	4182.36	2273.38	3153.22	1823.5	5020.84	2766.39	0.999814	0.999593	-0.000267885	Nonsignificant	None
A0A0B2USB4	Phosphotransferase	Hkdc1	1.84307e+06	1.85604e+06	1.59282e+06	2.39794e+06	2751770	2.04008e+06		A0A183U0E7	C2 domain-containing protein	TCNE_LOCUS1967	2841.18	3359.35	9206.99	2629.19	1637.54	5376.18	1.59781	0.455399	0.676094	Nonsignificant	None
A0A0B2USB8	Sodium/calcium exchanger 1	Slc8a1	51505.2	57580.1	46621.9	48109	50115.3	73440.5		A0A0B2UUL6	Cyclin-dependent kinase 4	cdk4	24799.3	17478.1	22161.4	6417.7	0	3452.79	4.35229	0.011486	2.12177	Significant	up
A0A0B2USB9	Diphthamide biosynthesis protein 3	DPH3	41994.7	34033.8	43142.8	12032.6	15700.4	22449.3		A0A183UPY1	Protein patched-like protein 1	TCNE_LOCUS10551	305797	382071	288223	1464.81	8465.69	0	65.5281	0.00331101	6.03404	Significant	up
A0A0B2USC2	DnaJ-like protein dnj-10	dnj-10	322178	354805	341066	251158	225294	310913		A0A0B2VMV9	Membrane-associated phosphatidylinositol transfer protein 1	Pitpnm1	18730.6	6010.19	15920.2	3387.95	6869.97	0	2.64258	0.200186	1.40195	Nonsignificant	None
A0A0B2USC7	Acyl carrier protein	mtacp1	411771	259592	323886	265029	350641	434972		A0A0B2VE50	Uncharacterized protein	Tcan_11910	3076.02	12529.5	5766.48	4768.02	5531.27	0	1.3834	0.625381	0.468214	Nonsignificant	None
A0A0B2USC8	Uncharacterized protein	Tcan_17531	551896	676433	934191	962126	1055310	574874		A0A183UXL6	RRM domain-containing protein	TCNE_LOCUS13236	11215.8	10629.9	10538.2	5278.2	0	5063.35	2.08763	0.000285808	1.06187	Significant	up
A0A0B2USD3	60S ribosomal protein L36	RpL36	1.4737e+06	1.46101e+06	1.6022e+06	1.05493e+06	1126700	1.40801e+06		A0A0B2VNP9	Cyclic AMP-dependent transcription factor ATF-7	ATF7	10610.1	9261.87	9352.47	0	4152.97	6270.22	1.86919	0.018466	0.902417	Nonsignificant	None
A0A0B2USD4	Bifunctional lysine-specific demethylase and histidyl-hydroxylase	Tcan_10777	726436	881659	778748	437749	352979	639790		A0A0B2VIF1	PAX-interacting protein 1	PAXIP1	0	5858.6	2646.57	0	2475.61	8071.22	0.80642	0.781643	-0.310397	Nonsignificant	None
A0A0B2USE2	Uncharacterized protein	Tcan_02054	0	0	0	23660.7	21384.4	20128.1		A0A0B2V3F6	TolA protein	Tcan_11703	11381.3	14111.7	12343.3	0	3809.15	6811.11	2.37511	0.0172385	1.24799	Significant	up
A0A0B2USE6	Tyrosine-protein kinase	Fps85D	48248.8	38067.9	29437.5	156201	156844	219930		A0A0B2V4G2	Nitric oxide-associated protein 1	NOA1	9915.05	10789.8	9425.16	7302.99	0	3555.83	1.8498	0.0533087	0.88737	Nonsignificant	None
A0A0B2USE7	long-chain-fatty-acid--CoA ligase	Acsl6	161784	183159	131920	64055	73188	93849.5		A0A0B2VU02	RING finger protein unkempt-like protein	UNK	7824.86	9763.26	7197.26	6985.89	0	3932.81	1.51333	0.161033	0.597725	Nonsignificant	None
A0A0B2USF1	Uncharacterized protein	Tcan_12150	59284.3	802099	86448.9	7.82577e+06	3396860	5.59082e+06		A0A0B2URN8	Transcription initiation factor TFIID subunit 8	TAF8	2592.36	5473.4	3984.28	2475.73	3189.43	5290.17	1.09993	0.773595	0.137407	Nonsignificant	None
A0A0B2USF5	C-type lectin protein	clec-160	1.05668e+06	1.26815e+06	1.17594e+06	1.17283e+06	1138950	949449		A0A183V3G8	Unconventional myosin heavy chain 6	-	2190.65	6370.68	6322.09	2775.74	2561.44	5785.87	1.33807	0.509493	0.420154	Nonsignificant	None
A0A0B2USF8	MARVEL domain-containing protein	Tcan_09408	85701.1	105783	85533.5	25459.8	21968.1	38783.9		A0A183V714	ATP synthase mitochondrial F1 complex assembly factor 2	TCNE_LOCUS16532	2469.51	9595.01	11436	4709.22	0	6427.54	1.40678	0.572601	0.492399	Nonsignificant	None
A0A0B2USG3	VWFA domain-containing protein	Tcan_09390	117839	130081	127874	74328.5	96396.2	128449		A0A0B2VJR2	Uncharacterized protein	Tcan_08212	3639.34	8958.25	6484.44	4657.79	6491.24	0	1.14103	0.732817	0.190334	Nonsignificant	None
A0A0B2USG9	Peptidase S1 domain-containing protein	Tcan_12190	581551	581897	529922	55362.5	101791	80217.7		A0A183UM62	Peroxisome assembly protein 12	TCNE_LOCUS9582	14959.7	22703.4	8870.27	5712.07	5527.79	0	2.76002	0.132011	1.46468	Nonsignificant	None
A0A0B2USH1	Major sperm protein	Tcan_15019	0	0	0	516435	484495	570015		A0A0B2UWZ8	Uncharacterized protein	Tcan_11539	9673.56	6605.92	8951.82	2082.72	0	9274.36	1.48109	0.420575	0.56666	Nonsignificant	None
A0A0B2USH4	Glutathione transferase omega-1	gsto-1	422936	315504	446804	632226	467747	424251		A0A183UUC2	Transthyretin-like family protein	TCNE_LOCUS12092	125433	173183	202449	7261.49	0	4122.55	29.3432	0.01146	4.87495	Significant	up
A0A0B2USH6	Uncharacterized protein	Tcan_02041	6977.34	5905.09	5836.65	5549.73	0	7704.26		A0A0B2VPI9	E3 ubiquitin-protein ligase	RNF146A	4531.22	6662.06	0	5891.22	0	5535.09	0.979606	0.923948	-0.0297271	Nonsignificant	None
A0A0B2USI1	RBR-type E3 ubiquitin transferase	rnf19b	147141	201890	141440	214226	154060	174876		A0A0B2VXT1	DEP domain-containing protein 5	DEPDC5	8477.86	6506.87	7606.03	5944.86	5589.7	0	1.30568	0.0996722	0.384807	Nonsignificant	None
A0A0B2USI8	NADH dehydrogenase [ubiquinone] 1 beta subcomplex subunit 8, mitochondrial	NDUFB8	743645	769041	783266	672348	710775	963404		A0A0B2VUE7	Endothelial differentiation-related factor 1	EDF1	19917.3	0	14616.6	6327.29	5227.28	0	2.98877	0.0512696	1.57955	Nonsignificant	None
A0A0B2USJ2	ML domain-containing protein	heh-1	1.95783e+06	2.01347e+06	1.99283e+06	1.93021e+06	1933670	1.14271e+06		A0A0B2VNB6	3,5-cyclic-nucleotide phosphodiesterase	pde-4	3437.95	5881.6	2054.77	3810.43	0	7836.36	0.65107	0.401177	-0.619114	Nonsignificant	None
A0A0B2USJ3	Tubulin alpha chain	Tuba3a	104684	0	80341.7	81727.3	70228	66986.8		A0A183U1J0	N1221 domain-containing protein	TCNE_LOCUS2360	7639.1	6192.71	6906.25	0	5647.84	6073.94	1.17946	0.157992	0.238127	Nonsignificant	None
A0A0B2USJ7	Translocon-associated protein subunit gamma	SSR3	109701	139945	128390	78009.8	84136.6	97503.9		A0A0B2VGL7	Autophagy-related protein 101	atg101	5461.56	4989.96	6323.65	5966.45	0	5872.2	0.944656	0.56298	-0.082139	Nonsignificant	None
A0A0B2USJ8	Cathepsin B-like cysteine proteinase 6	cpr-6	24069.4	21590.4	19939.3	13647	14393	21049.8		A0A0B2UNU1	SXP/RAL-2 family protein Ani s 5-like cation-binding domain-containing protein	Tcan_13100	3395.71	9948.89	6517.89	0	6778	5127.49	1.11223	0.808049	0.153457	Nonsignificant	None
A0A0B2USJ9	transketolase	TKT	4.96458e+06	5.9717e+06	5.2045e+06	4.99234e+06	5286360	4.68059e+06		A0A0B2VR54	BTB/POZ domain-containing protein 2	BTBD2	5448.07	4906.84	4480.95	3944.27	3964.7	4029.27	1.24272	0.0734772	0.313498	Nonsignificant	None
A0A0B2USK5	Alpha/beta hydrolase domain-containing protein 14A	Abhd14a	19678.3	25103.4	16424.5	3229.7	10726.3	5981.35		A0A183VEH8	C2H2-type domain-containing protein	TCNE_LOCUS19148	0	14251.6	12796.1	3786.03	8234.63	0	2.2501	0.0848543	1.16999	Nonsignificant	None
A0A0B2USK8	Ribosomal RNA small subunit methyltransferase nep-1	Y39A1A.14	27915.2	36363.5	33677.3	22229.2	27043.5	30155		A0A183V3F0	ABC transporter, ATP-binding protein	TCNE_LOCUS15270	12371.3	0	8550.39	4087.13	0	7974.49	1.73456	0.24557	0.794572	Nonsignificant	None
A0A0B2USK9	Eukaryotic translation initiation factor 3 subunit D	eif-3.D	275093	323609	278917	187197	179370	226663		A0A0B2V9U5	GSK3-beta interaction protein	Gskip	8643.05	9260.83	4066.13	3979.04	5513.27	2592.08	1.81805	0.148267	0.862391	Nonsignificant	None
A0A0B2USL3	Rapamycin-insensitive companion of mTOR	Rictor	1.03216e+06	564305	446539	489728	1025620	0		A0A0B2UVB9	Uncharacterized protein	Tcan_00248	7361.09	9131.8	5119.05	8243.61	3864.91	0	1.1899	0.63969	0.250844	Nonsignificant	None
A0A0B2USL4	3-dehydrosphinganine reductase	Kdsr	26622.6	60249.2	63468.5	47034.1	26848.4	68435.9		A0A0B2VL12	Uncharacterized protein	Tcan_08985	4652.11	10405.7	4923.37	0	5413.94	6783.74	1.09207	0.83496	0.127071	Nonsignificant	None
A0A0B2USL6	Major sperm protein	Tcan_18694	16835.3	18185.1	8118.28	58473.2	66374.3	77257		A0A0B2VGX6	Protein FAM65B	FAM65B	4459.02	12087	6278.68	5765.15	6434.34	0	1.2473	0.647564	0.318814	Nonsignificant	None
A0A0B2USL7	Protein AAR2 homolog	F10B5.2	21288.3	26593.2	24145.1	19641.7	26042.1	25194		A0A183U2X1	BACK domain-containing protein	TCNE_LOCUS2841	8544.91	6460.97	6843.36	4745.43	0	7549.85	1.1847	0.45683	0.244516	Nonsignificant	None
A0A0B2USL8	O-acyltransferase WSD1 C-terminal domain-containing protein	Tcan_18632	17839.1	19096	16976	17525.8	13325.7	16193		A0A183TVJ0	Uncharacterized protein	TCNE_LOCUS260	6016.08	4440.28	3370.65	0	5529.61	6789.73	0.748255	0.252544	-0.418397	Nonsignificant	None
A0A0B2USN0	Phosphoglucomutase-2	PGM2	1.34489e+06	1.58394e+06	1.14068e+06	971597	958171	978536		A0A0B2W3U9	Ig-like domain-containing protein	ZC262.3	18146.3	24017	15791.2	4556.44	0	7834.01	3.11823	0.0304016	1.64073	Significant	up
A0A0B2USN1	F-box only protein 28	FBXO28	11375.4	12929.7	13571.2	12991.1	19493.3	18622.4		A0A0B2V1J2	Uncharacterized protein	Tcan_10764	6734.83	12453.3	0	3920.13	8473.16	0	1.54827	0.450728	0.630653	Nonsignificant	None
A0A0B2USN3	Trypsin inhibitor (Fragment)	Tcan_08038	73576.6	65242.2	115283	132708	168752	38702.8		A0A183USJ1	E2 ubiquitin-conjugating enzyme	TCNE_LOCUS11461	11168.6	26913.5	4408.38	5089.98	7434.69	0	2.2617	0.428432	1.17741	Nonsignificant	None
A0A0B2USN4	Myb-binding protein 1A	Mybbp1a	58641.7	74603.1	72570.2	57714	48628.1	80522.2		A0A183ULN1	ANK_REP_REGION domain-containing protein	TCNE_LOCUS9401	7280.13	0	6910.63	3115.07	3926.68	5576.3	1.68696	0.0550846	0.754426	Nonsignificant	None
A0A0B2USN7	Zinc finger CCCH domain-containing protein 10	ZC3H10	1.4766e+06	1.68628e+06	1.67753e+06	1.36386e+06	1274830	1.78713e+06		A0A183VEJ2	hydroxymethylglutaryl-CoA reductase (NADPH)	-	0	3788.12	9927.74	3787.87	3668.91	5215.69	1.6235	0.348587	0.699109	Nonsignificant	None
A0A0B2USP9	Myosin, essential light chain	mlc-3	2.3549e+07	1.9991e+07	2.37514e+07	2.73414e+07	32731100	3.08076e+07		A0A183V5C7	Kinesin light chain	TCNE_LOCUS15947	11169.8	24903.5	20024.6	0	9528.04	3157.83	2.94806	0.118979	1.55976	Nonsignificant	None
A0A0B2USQ0	FIT family protein	ZK265.9	37994.4	42289.4	32359.4	30459.9	26285.3	56814.4		A0A0B2W6M8	Long-chain-fatty-acid--CoA ligase	Slc27a4	13269.6	12702.3	12817	6792.95	0	5893.98	2.03826	0.000497697	1.02734	Significant	up
A0A0B2USQ1	WW domain-binding protein 2	WBP2	343206	364856	313104	167046	162174	178106		A0A0B2VVF3	Uncharacterized protein	Tcan_16148	6246.69	2959.86	4253.24	8996.36	0	3767.62	0.703009	0.471451	-0.508384	Nonsignificant	None
A0A0B2USQ3	ADP-ribosylation factor-like protein 5B	Arl5b	50894.9	60639.9	55027.8	50651.3	48297.9	69930.1		A0A0B2VV75	tRNA 2-thiocytidine biosynthesis protein TtcA	ttcA	8860.12	11408.1	10058.3	7588.94	5182.51	0	1.58303	0.0651304	0.662693	Nonsignificant	None
A0A0B2USQ4	Inositol-1-monophosphatase	ttx-7	533143	602255	517013	483023	445941	511882		A0A183U5D5	PI4-kinase N-terminal domain-containing protein	TCNE_LOCUS3705	5642.71	10774.9	4247.01	3111.44	3562.61	6196.59	1.60557	0.304118	0.683083	Nonsignificant	None
A0A0B2USQ5	DNA damage-regulated autophagy modulator protein 1	DRAM1	49673.6	73007.2	72831.2	31827.9	13741.8	16410		A0A183UQ13	Uncharacterized protein	TCNE_LOCUS10583	0	22479.7	16236.7	0	3483.06	9468.55	2.98931	0.096627	1.57981	Nonsignificant	None
A0A0B2USR0	Cell death abnormality protein 12	ced-12	114590	107675	122703	61188.1	40247.5	78005.2		A0A0B2W589	Exosome complex component RRP46	EXOSC5	5529.51	6859.85	4783.18	5693.24	4431.01	2883.2	1.32021	0.242964	0.400765	Nonsignificant	None
A0A0B2USR7	Solute carrier family 13 member 5	SLC13A5	96113	195311	0	151655	168012	175752		A0A0B2W119	Ethanolaminephosphotransferase 1 (Fragment)	EPT1	66148.1	63810.8	62649.2	6931.21	6126.26	0	9.83386	2.89685e-05	3.29776	Significant	up
A0A0B2USR8	Uncharacterized protein	Tcan_09392	5827.82	0	8383.37	7459.3	10641.8	2940.89		A0A0B2V3L9	Membrane-associated tyrosine-and threonine-specific cdc2-inhibitory kinase wee-1.3	wee-1.3	16807.5	12633.5	0	9119.79	0	4058.89	2.23399	0.131405	1.15962	Nonsignificant	None
A0A0B2USR9	Protein transport protein Sec61 subunit alpha isoform 2	Sec61a2	1.13602e+06	1.44259e+06	1.25497e+06	816220	719356	1.06747e+06		A0A0B2UTI7	Uncharacterized protein	Tcan_10206	9115.49	14812.2	9311.77	5909.87	0	7283.28	1.67963	0.166415	0.748144	Nonsignificant	None
A0A0B2USS2	Cullin-4A	CUL4A	29224.4	17221.5	14639.8	17909.7	16500.2	14831.4		A0A0B2VT08	Ribonuclease P protein subunit p20	POP7	8216.32	17632.7	6780.48	5433.03	0	7779.83	1.64635	0.410838	0.71927	Nonsignificant	None
A0A0B2USS5	Uncharacterized protein	Tcan_08805	30483.3	16669.4	34025.3	23606.7	16988	0		A0A0B2VYC3	Acetoacetyl-CoA synthetase	sur-5	7986.16	8097.5	12698.5	3897.73	5059.14	4294.37	2.17203	0.0311708	1.11905	Significant	up
A0A0B2USS9	Putative serpin-like protein	Tcan_12126	1.73571e+06	1.50518e+06	1.34051e+06	1.60002e+06	1161910	1.72326e+06		A0A0B2USH6	Uncharacterized protein	Tcan_02041	6977.34	5905.09	5836.65	5549.73	0	7704.26	0.941557	0.70621	-0.0868798	Nonsignificant	None
A0A0B2UST0	Ferritin	Tcan_08829	280925	471038	471682	75193	74841.1	111900		A0A0B2VVE3	Phosphatidylinositol 4-kinase type 2	pi4k2b	6991.11	4666.27	14915	9415.95	0	3943.41	1.32603	0.661166	0.407113	Nonsignificant	None
A0A0B2UST4	MIF-like protein mif-2	mif-2	375903	439013	394054	504891	453254	290106		A0A0B2W6J9	Uncharacterized protein	Tcan_02619	8639.43	13221.3	19193.3	2790.85	0	10687.7	2.03058	0.253001	1.02189	Nonsignificant	None
A0A0B2UST5	Endoprotease bli-4	bli-4	14120.8	24585	20885.2	12576.4	10091.4	4376.43		A0A0B2USW6	X-linked retinitis pigmentosa GTPase regulator-like protein	glo-4	0	8759.88	7105.1	9212.19	0	4339.66	1.17069	0.697081	0.227355	Nonsignificant	None
A0A0B2USU0	Calpain clp-1	clp-1	29787.4	35887.7	31904.8	34748.4	31621.9	49023.5		A0A0B2UR45	Uncharacterized protein (Fragment)	Tcan_02157	6966.29	12307.5	6173.14	6977.79	0	6738.49	1.23682	0.560505	0.306637	Nonsignificant	None
A0A0B2USU3	Actin-interacting protein 1	unc-78	1.6054e+06	1.65242e+06	1.47102e+06	1.65965e+06	1595520	1.38989e+06		A0A0B2VTI7	PHD finger protein 3	PHF3	6903.26	7742.73	17571.7	4133.64	9589.41	0	1.56513	0.483794	0.646287	Nonsignificant	None
A0A0B2USU5	Glutathione S-transferase omega	gsto-1	6027.56	23675.9	10759.1	35016.9	32996.4	6238.23		A0A0B2VAA6	F-box/WD repeat-containing protein 7	Fbxw7	10179.2	11989.2	4653.25	5888.88	2702.8	5151.2	1.95168	0.144391	0.964714	Nonsignificant	None
A0A0B2USU7	Cytoplasmic polyadenylation element-binding protein 1 (Fragment)	cpb-1	23813.5	38728.9	19642.7	33952.2	30527.6	30272.5		A0A183TVY4	Glycoside hydrolase family 31 TIM barrel domain-containing protein	TCNE_LOCUS404	3860.25	3405.22	11924.8	8054.8	5709.58	0	0.929465	0.903345	-0.105528	Nonsignificant	None
A0A0B2USU9	Major sperm protein	Tcan_12145	0	0	0	4104.83	2608.06	8964.37		A0A0B2VTY7	Folliculin-interacting protein 1	FNIP1	6864.33	10165.1	4584.05	7074.02	0	6729.94	1.04383	0.894359	0.0618891	Nonsignificant	None
A0A0B2USV0	Uncharacterized protein	Tcan_03952	415529	371191	376252	459168	440678	512230		A0A0B2VKX2	NGFI-A-binding protein 1 (Fragment)	NAB1	6092.18	0	11547.6	7640.96	0	6203.77	1.27412	0.570452	0.349496	Nonsignificant	None
A0A0B2USV3	Glycerol-3-phosphate acyltransferase 3	agpat9	358988	286458	332507	178559	174609	223831		A0A0B2V4K3	Protein NDNF	Ndnf	8554.45	11172.1	9480.44	7737.33	6247.66	0	1.3923	0.0943371	0.477472	Nonsignificant	None
A0A0B2USV5	Myotubularin-related protein 9	MTMR9	11541.4	12026.9	12931	10601.9	3959.77	12434.5		A0A0B2UWF8	Ribonuclease P protein subunit p29	POP4	0	10806.6	4717.96	0	6482.68	7662.25	1.09753	0.844614	0.134264	Nonsignificant	None
A0A0B2USV6	Tau-tubulin kinase 1	TTBK1	0	0	0	10867.6	21035.4	29801.4		A0A0B2VJ77	Uncharacterized protein	Tcan_17179	9033.51	12950.9	9735.26	3078.05	4615.5	6536.6	2.22905	0.0204648	1.15643	Significant	up
A0A0B2USV9	Uncharacterized protein	Tcan_05806	54870.1	53181.1	44866.9	69510.5	40792.1	33225.9		A0A0B2VVW4	Glycine receptor subunit alpha-1	GLRA1	5436.52	7663.53	8422.66	6879.76	0	7546.89	0.994581	0.97572	-0.0078395	Nonsignificant	None
A0A0B2USW0	Kelch repeat-containing protein kel-10	kel-10	0	0	0	28082.1	21519.4	33326.5		A0A0B2V6F2	Uncharacterized protein	Tcan_07969	27198.7	22594.1	24823.6	0	9026.78	5423.86	3.44236	0.00393538	1.7834	Significant	up
A0A0B2USW4	Aldehyde dehydrogenase family 9 member A1-A	aldh9a1a	5260.96	0	17708.2	42108.8	9479.61	9096.5		A0A0B2VUQ5	Uncharacterized protein	Tcan_13780	5349.92	11274.4	0	0	6442.08	8019.87	1.14952	0.758016	0.201037	Nonsignificant	None
A0A0B2USW6	X-linked retinitis pigmentosa GTPase regulator-like protein	glo-4	0	8759.88	7105.1	9212.19	0	4339.66		A0A183UY32	RanBP2-type domain-containing protein	TCNE_LOCUS13402	10298.8	20377.2	7633.2	11103.6	3443.98	0	1.75558	0.410843	0.811949	Nonsignificant	None
A0A0B2USW7	Thioredoxin domain-containing protein 9	tag-170	118795	121773	125638	105033	99239.1	132012		A0A0B2VL58	NIP3-like protein	dct-1	13070.4	6174.87	14602.9	0	2941.04	11640.8	1.5475	0.454571	0.629943	Nonsignificant	None
A0A0B2USX2	Troponin T	mup-2	1.44104e+07	1.19913e+07	1.33991e+07	1.8525e+07	18512400	1.84774e+07		A0A0B2V7T7	Gamma-1-syntrophin	SNTG1	6020.12	5009	4824.35	5088.22	3480.05	6075.93	1.08258	0.657437	0.114468	Nonsignificant	None
A0A0B2USX4	non-specific serine/threonine protein kinase	STE20	13441.9	15660.1	7933.33	61400.1	56522.5	86429.5		A0A0B2UUC5	Solute carrier organic anion transporter family member 4C1	Slco4c1	28341.3	37599.2	22189.6	7631.91	7013.19	0	4.01181	0.0317552	2.00425	Significant	up
A0A0B2USX6	Cysteine-rich protein 1	CRIP1	9.83148e+06	5.59554e+06	1.14948e+07	6.1102e+06	8856820	6.05037e+06		A0A183VH42	Protein kinase domain-containing protein	TCNE_LOCUS20062	20133.1	10684.9	5078.55	0	4431.15	10319.1	1.62242	0.505164	0.698145	Nonsignificant	None
A0A0B2USX7	C-terminal-binding protein 1	Ctbp1	1.71647e+06	1.87797e+06	1.5552e+06	1.39663e+06	1278870	1.38667e+06		A0A183UI38	RNA helicase	-	2728.61	4650.58	5396.79	3169.16	6831.19	4756.43	0.86577	0.644434	-0.207944	Nonsignificant	None
A0A0B2USX8	C-type lectin protein	clec-160	346454	458955	354760	273900	306118	363100		A0A183VEQ0	Uncharacterized protein	TCNE_LOCUS19220	18109.2	14727.8	16388	5902.3	0	8979.95	2.20509	0.0133715	1.14084	Significant	up
A0A0B2USX9	MARVEL domain-containing protein	Tcan_03941	55603.7	43010.3	71131	54811.9	50112.3	62056.9		A0A0B2V1S5	TBC1 domain family member 14	TBC1D14	10771	20834.6	17957.9	7630.51	7359.92	0	2.20423	0.101642	1.14027	Nonsignificant	None
A0A0B2USY0	Cytochrome c 2.1	cyc-2.1	95290.1	149609	149626	83738.9	89067.2	105740		A0A0B2VS65	Uncharacterized protein	Tcan_04653	4856.16	12521.5	0	8457.78	0	6568.95	1.15645	0.793947	0.209707	Nonsignificant	None
A0A0B2USY7	Putative ATP-dependent RNA helicase DDX58	DDX58	0	18877.5	0	0	0	8734.24		A0A0B2VIL4	Transmembrane protein	Tcan_05409	26879.1	14241.9	24009.2	7958.65	0	7162.6	2.87146	0.0645605	1.52179	Nonsignificant	None
A0A0B2USY9	Putative 2-deoxynucleoside 5-phosphate N-hydrolase 1	Tcan_14747	126397	95806.6	136951	136034	128510	99545.7		A0A0B2UQU0	Nucleotide-diphospho-sugar transferase domain-containing protein	Tcan_08082	302543	351804	311030	3919.81	0	11209.9	42.5379	0.000545279	5.41068	Significant	up
A0A0B2USZ1	Heat shock protein Hsp-16.48/Hsp-16.49	hsp-16.48	184610	156558	215955	46926.5	32191.7	33607.6		A0A0B2VZR3	Mediator of RNA polymerase II transcription subunit 10	T09A5.7	4726.87	9252.38	15165.8	3835.4	4150.4	7159.3	1.92439	0.218809	0.944402	Nonsignificant	None
A0A0B2USZ2	Succinate dehydrogenase [ubiquinone] cytochrome b small subunit	sdhd-1	66699.3	51506.3	60712.4	65428.1	50474.6	104756		A0A183ULA5	Elongator complex protein 4	TCNE_LOCUS9275	9403.38	148832	17805.6	4111.54	0	11048.1	7.74169	0.445515	2.95265	Nonsignificant	None
A0A0B2USZ3	Purine nucleoside phosphorylase	Pnp	16487.4	54839.7	30735.8	384072	285605	215558		A0A0B2W4H8	Uncharacterized protein F42A8.3	F42A8.3	10040.4	11616.3	0	0	6630.89	8546.64	1.42689	0.120628	0.512878	Nonsignificant	None
A0A0B2USZ4	Uncharacterized protein	Tcan_14731	0	0	0	4637.37	3017.63	2755.79		A0A0B2V7B2	Tyrosine-protein phosphatase non-receptor type 9	PTPN9	3843.26	5077.46	4079.71	3069.76	5712.6	6424.52	0.854904	0.536231	-0.226165	Nonsignificant	None
A0A0B2USZ6	Protein bicaudal D-like protein 1	Bicd1	227880	217575	234650	153408	163640	205926		A0A0B2W2Y0	Uncharacterized protein	Tcan_03205	91361.5	115004	81027.3	6077.17	0	9144.56	12.5869	0.00659466	3.65386	Significant	up
A0A0B2UT01	Glycogen synthase kinase-3 beta	gsk3b	0	0	0	7674.25	0	4729.08		A0A0B2W2S0	Protein polybromo-1	PBRM1	20486	16827.2	11625.6	6423.28	0	8820.64	2.14026	0.0855183	1.09778	Nonsignificant	None
A0A0B2UT03	T-complex protein 1 subunit eta	Cct7	1.84594e+06	2.00456e+06	1.88184e+06	1.59462e+06	1422320	1.56624e+06		A0A0B2V5S5	Focal adhesion kinase 1	ptk2	10194.6	13723.4	18372.3	8858.54	0	6395.06	1.84832	0.13575	0.886217	Nonsignificant	None
A0A0B2UT11	Dolichyl-diphosphooligosaccharide--protein glycosyltransferase 48 kDa subunit	ddost	1.58246e+06	1.81274e+06	1.67191e+06	1.25047e+06	1245940	1.27117e+06		A0A0B2VJV2	Tyrosine-protein phosphatase domain-containing protein	Tcan_11450	1214.46	2074.95	1901.82	6358.12	3487.96	5435.22	0.339712	0.0191552	-1.55762	Significant	down
A0A0B2UT14	Succinate-semialdehyde dehydrogenase, mitochondrial	Aldh5a1	754873	905850	820612	1.06851e+06	963155	1.00959e+06		A0A0B2W460	Cyclin-H	CCNH	10494.8	6504.07	5102.82	6288.96	9024.18	0	0.962208	0.908673	-0.0555794	Nonsignificant	None
A0A0B2UT16	WD40 repeat-containing protein SMU1	Smu1	353066	408804	319541	294595	290446	370490		A0A183UYC4	Uncharacterized protein	TCNE_LOCUS13494	6639.28	11539.4	13126.9	2252.01	5711.28	7351.33	2.04416	0.09653	1.03151	Nonsignificant	None
A0A0B2UT18	Dolichyl-diphosphooligosaccharide--protein glycosyltransferase subunit KCP2	Tcan_12971	675736	595233	487363	443209	245771	392163		A0A0B2VHH4	Uncharacterized protein	Tcan_02000	2875.1	2514.21	0	8647.56	6706.53	0	0.351002	0.0370846	-1.51045	Significant	down
A0A0B2UT30	PDZ domain-containing protein	Tcan_04600	7857.89	7963.76	0	24794.8	28211.8	38554.7		A0A0B2VPG3	Mediator of RNA polymerase II transcription subunit 6	mdt-6	3927.16	7393.49	5268.57	5285.45	4130.84	5981.2	1.0774	0.745983	0.107551	Nonsignificant	None
A0A0B2UT36	Succinate--CoA ligase [ADP-forming] subunit beta, mitochondrial	C50F7.4	105039	133390	108410	99435.4	93765.4	106990		A0A183U2K0	WH2 domain-containing protein	TCNE_LOCUS2720	8600.38	0	10230	6396.38	9025.58	0	1.22101	0.385385	0.288077	Nonsignificant	None
A0A0B2UT37	Programmed cell death protein 10	pdcd10	53239.9	71395.1	56311.6	36840.7	39657.7	54677.3		A0A0B2UXH9	Activin_recp domain-containing protein	Tcan_06215	0	4788.51	4885.78	4137.01	0	11324.7	0.625692	0.568427	-0.676476	Nonsignificant	None
A0A0B2UT40	Phorbol-ester/DAG-type domain-containing protein	Tcan_11764	69361.7	97403.1	72258.1	20337.5	0	0		A0A0B2UNJ8	G protein-coupled receptor kinase	grk-1	7612.89	5792.45	6394.15	0	4991.36	10481.2	0.853102	0.635149	-0.22921	Nonsignificant	None
A0A0B2UT41	ShKT domain-containing protein (Fragment)	ZK643.6	0	0	5314.33	1816.56	2354.68	0		A0A183UQC3	BLOC-1-related complex subunit 5	TCNE_LOCUS10693	7242.05	7136.84	10586.2	4161.75	7379.15	3960.9	1.61046	0.117276	0.687475	Nonsignificant	None
A0A0B2UT43	Somatomedin-B and thrombospondin type-1 domain-containing protein	SBSPON	181024	154931	197341	221833	184096	132354		A0A0B2V7Z8	Calponin-homology (CH) domain-containing protein	Tcan_13704	4483.92	7873.49	9398.51	5769.03	3697.08	6109.38	1.3968	0.276493	0.48213	Nonsignificant	None
A0A0B2UT45	40S ribosomal protein S14	rps-14	3.40651e+06	3.79466e+06	3.74439e+06	2.13771e+06	2647010	3.82765e+06		A0A0B2V8M0	Tafazzin family protein	TAZ	11949.5	13896.2	22739.6	0	6753.66	8843.93	2.07662	0.149561	1.05424	Nonsignificant	None
A0A0B2UT46	H(+)-transporting two-sector ATPase	vha-13	2.46319e+06	2.6143e+06	2.54507e+06	1.80106e+06	1883730	2.22593e+06		A0A0B2V3U2	Rho GTPase-activating protein 35	Arhgap35	9353.56	4062.15	8522.93	8456.56	0	7147.49	0.937305	0.836615	-0.0934088	Nonsignificant	None
A0A0B2UT47	E3 ubiquitin-protein ligase MARCH2	2024-03-02	34390.2	51177.5	25373.9	0	0	0		A0A183TX00	Uncharacterized protein	TCNE_LOCUS770	8735.17	11604.8	13940.1	7183.02	6180.6	2247.44	2.19588	0.0431357	1.1348	Significant	up
A0A0B2UT50	Putative ribosome-binding factor A, mitochondrial	RBFA	6020.84	6547.32	6808.68	5470.67	5978.87	8578.72		A0A0B2W5C3	Canalicular multispecific organic anion transporter 1	ABCC2	17563.5	18473.9	19325	7759.63	7864.44	0	2.36227	0.00051367	1.24017	Significant	up
A0A0B2UT51	Patched domain-containing protein 3	Ptchd3	6700.58	15694.9	15383.7	17548.4	18399.2	12000.7		A0A0B2UWS7	Glycine receptor subunit alphaZ1	glra1	5057.45	11075.1	6068.13	0	6708.83	8926.6	0.946596	0.879894	-0.0791791	Nonsignificant	None
A0A0B2UT54	Ras modification protein ERF4	Golga7	153046	160956	174842	122575	124848	139143		A0A0B2VAE9	Protein sidekick-like protein	rig-4	0	5898.67	14828.3	0	11888.4	3774.16	1.32334	0.715468	0.404188	Nonsignificant	None
A0A0B2UT55	FYVE, RhoGEF and PH domain-containing protein 6	FGD6	6715.15	3247.22	0	0	0	0		A0A183VD98	Oxidored_FMN domain-containing protein	TCNE_LOCUS18718	12577.8	6958.94	6903.77	7968.91	0	7770.78	1.11991	0.723797	0.163381	Nonsignificant	None
A0A0B2UT56	Putative cuticle collagen	col-155	160348	106429	158651	122168	186126	147679		A0A0B2VSQ5	Mediator of RNA polymerase II transcription subunit 8	mdt-8	10468.1	12732.5	14370.9	5291.1	5081.32	5392.66	2.38321	0.0227788	1.25291	Significant	up
A0A0B2UT57	Uncharacterized protein C02F5.10	C02F5.10	48160.4	22823.5	28875.9	47372.5	33583.5	39456.6		A0A183V8P2	E3 ubiquitin-protein ligase	TCNE_LOCUS17112	8209.46	11880.9	11979.8	8146.29	0	7630.08	1.3552	0.180804	0.438501	Nonsignificant	None
A0A0B2UT58	1,4-alpha-glucan-branching enzyme	GBE1	1.4373e+06	1.6829e+06	1.49925e+06	1.49576e+06	1476340	1.45793e+06		A0A0B2VW53	ATP-dependent RNA helicase	DDX10	4696.07	5830.35	5319.4	5429.03	5495.88	4855.02	1.00418	0.957342	0.00601196	Nonsignificant	None
A0A0B2UT61	DNA replication licensing factor MCM5	mcm-5	24980	29320.2	18474.7	23546.9	23714.9	35429.3		A0A0B2VNW8	DUF19 domain-containing protein (Fragment)	Tcan_04152	0	10123.3	5516.88	4239.02	5541.24	6030.51	1.48382	0.261971	0.569315	Nonsignificant	None
A0A0B2UT63	MOG interacting and ectopic P-granules protein 1	mep-1	14041.7	11655	5551.53	0	8603.15	16970.9		A0A0B2W3R3	Liprin-alpha	syd-2	8157.81	9981.48	14811.2	0	8534.59	7337.68	1.38398	0.325948	0.468828	Nonsignificant	None
A0A0B2UT65	Uncharacterized protein (Fragment)	Tcan_12193	0	0	33298.2	37911.3	0	53590.3		A0A0B2VMK8	phosphatidylinositol-3-phosphatase	MTMR8	8840.96	7354.43	11509.2	7677.5	0	8240.8	1.16028	0.479296	0.214477	Nonsignificant	None
A0A0B2UT68	Uncharacterized protein	Tcan_12853	7700.5	8493.74	9649.37	6298.14	8480.95	8054.95		A0A0B2VEV0	DNA primase	pri-1	16296.5	25258.3	24607.8	13895.7	2044.74	0	2.76707	0.0926838	1.46836	Nonsignificant	None
A0A0B2UT69	Small ribosomal subunit protein uS13	RPS18	2.85419e+06	2.9307e+06	2.93297e+06	2.10871e+06	2039040	2.54724e+06		A0A0B2W079	Ribonuclease H	RNH1	12605	24809.1	16437.3	6695.29	9276.2	0	2.24781	0.126843	1.16852	Nonsignificant	None
A0A0B2UT74	Type I inositol 3,4-bisphosphate 4-phosphatase	INPP4A	161482	187059	156787	198312	164132	169875		A0A0B2VWJ5	Growth arrest-specific protein 1-like protein	phg-1	11096.5	10335.9	6606.36	0	8690.2	7335.43	1.16641	0.525411	0.222076	Nonsignificant	None
A0A0B2UT75	1,4-alpha-glucan-branching enzyme	GBE1	1.29379e+06	1.54449e+06	1.31909e+06	1.29753e+06	1313300	1.32479e+06		A0A0B2V2I3	Plasma membrane proteolipid 3 (Fragment)	pmp3	3181.03	8416.35	6597.32	8023.76	8019.92	0	0.756048	0.330327	-0.40345	Nonsignificant	None
A0A0B2UT85	methylmalonyl-CoA mutase	mmcm-1	1.06222e+07	1.0774e+07	1.01156e+07	8.11231e+06	8881990	9.17157e+06		A0A183V4J0	Protein kinase domain-containing protein	-	6915.92	7941.34	14481.8	8041.15	0	8028.82	1.21714	0.538209	0.283492	Nonsignificant	None
A0A0B2UT92	Mitochondrial import receptor subunit TOM70	Tomm70a	4.91085e+06	5.15501e+06	4.46689e+06	2.20758e+06	2349470	2.98426e+06		A0A0B2VBA4	Conserved oligomeric Golgi complex subunit 3	COG3	5972.19	5716	7379.9	10880.3	5205.99	0	0.790244	0.502123	-0.33963	Nonsignificant	None
A0A0B2UTA2	Decapping nuclease	dom-3	673156	691431	320875	1.2293e+06	1094630	797933		A0A0B2V8B2	Uncharacterized protein	Tcan_09596	20414.5	11901.9	0	2644.74	7174.57	6280.4	3.0109	0.059386	1.5902	Nonsignificant	None
A0A0B2UTA6	StAR-related lipid transfer protein 5	STARD5	18002.8	28647.4	16504.2	0	0	3891.14		A0A183VG99	Uncharacterized protein	TCNE_LOCUS19769	9076.82	10173.2	8992.62	10825.9	5399.58	0	1.16042	0.576045	0.214652	Nonsignificant	None
A0A0B2UTA7	Transient-receptor-potential-like protein	trpl	6311.98	0	0	11971.9	7028.25	7768.83		A0A0B2UW43	Palmitoyltransferase	ZDHHC5	23814.6	38740.6	26803.1	8873.8	7458.42	0	3.64752	0.0352894	1.86692	Significant	up
A0A0B2UTB0	Zonadhesin	Zan	0	0	0	29485.2	22257.3	21948.7		A0A0B2VS77	Histone deacetylase 4	hda-4	0	6422.65	2838.36	5479.79	6072.7	4797.9	0.849613	0.603756	-0.235122	Nonsignificant	None
A0A0B2UTB1	protein O-GlcNAc transferase	ogt-1	220758	230857	216712	74124.3	96927	128891		A0A0B2UZZ5	Abhydrolase domain-containing protein 4	ABHD4	5452.52	7457.18	6298.62	9653.68	6776.59	0	0.779388	0.260076	-0.359587	Nonsignificant	None
A0A0B2UTB2	Rapamycin-insensitive companion of mTOR	Rictor	21892.4	22315.9	15938.8	13195.4	13510.8	17693.1		A0A183VC85	Uncharacterized protein	TCNE_LOCUS18355	1616.03	2819.38	4990.29	4700.76	6066.47	5901.31	0.565479	0.0884661	-0.822455	Nonsignificant	None
A0A0B2UTB3	Uncharacterized protein F23F12.3	Tcan_03138	1.08107e+06	872978	1.0653e+06	673769	633711	884804		A0A0B2VW00	Negative elongation factor B	NELF-B	7241.48	8580.85	13556.8	3460.51	5718.18	7561.57	1.755	0.135453	0.811471	Nonsignificant	None
A0A0B2UTB4	D-2-hydroxyglutarate dehydrogenase, mitochondrial	D2HGDH	30151.8	13891.7	50583.8	61484.9	79974.2	73313.4		A0A0B2UXH7	Uncharacterized protein	Tcan_18447	8401.57	8061.75	11192.6	0	6217.41	10527	1.10111	0.707942	0.138953	Nonsignificant	None
A0A0B2UTB5	Vacuolar protein sorting-associated protein VTA1-like protein	VTA1	845793	805705	767697	468387	577221	703904		A0A0B2VXC2	Protein maternal effect lethal 26	mel-26	4546.02	15330.2	7377.12	6982.81	5724.62	4047.78	1.62656	0.353658	0.701823	Nonsignificant	None
A0A0B2UTB7	Uncharacterized protein	Tcan_08309	0	140906	0	0	0	0		A0A0B2VTY2	PID domain-containing protein	Tcan_13778	5863.6	4772.79	7730.05	7484.6	6233.15	3096.25	1.09233	0.75749	0.127408	Nonsignificant	None
A0A0B2UTB9	ribonuclease H	Rnaseh1	89946.5	67650.3	57500.4	58423.6	68662	83973.2		A0A0B2V2C5	TBC1 domain family member 2B	tbc1d2b	13344	14255.2	14810.6	5283.07	6989.12	4590.08	2.51507	0.00051163	1.3306	Significant	up
A0A0B2UTC1	Unconventional prefoldin RPB5 interactor 1	URI1	45302.3	49046.9	52633.3	41885.4	57436.1	42330.4		A0A0B2V161	p3 protein	Slc10a3	67761.3	75123.3	41175	7007.1	0	9887.63	7.263	0.0287203	2.86057	Significant	up
A0A0B2UTC3	Receptor-type tyrosine-protein phosphatase eta	PTPRJ	15903.4	9962.22	6510.89	28480.4	24646.5	24760		A0A0B2VWJ9	Uncharacterized protein	Tcan_03678	4807.66	7580.17	10971.5	0	9107.79	7818.81	0.920025	0.792132	-0.120255	Nonsignificant	None
A0A0B2UTC6	Trans-Golgi network integral membrane protein 2	TGOLN2	102379	109827	115482	94926.3	77451.7	92285.3		A0A0B2W341	BZIP domain-containing protein	Tcan_04808	11212.3	6326.53	12725	0	6272.73	10671.5	1.19072	0.625727	0.251831	Nonsignificant	None
A0A0B2UTD0	Uncharacterized protein	Tcan_03730	28977	28331.9	44471.7	0	0	0		A0A0B2UQR8	Uncharacterized protein	Tcan_18250	10211.2	8168.37	11316.4	4635.53	6595.06	5789.18	1.74479	0.0175354	0.803053	Nonsignificant	None
A0A0B2UTD1	Uncharacterized protein	Tcan_09381	0	0	0	37750.9	33800.2	29002.7		A0A0B2VER7	Transcription elongation factor A protein 3	Tcea3	10870.9	13284.2	12517.7	3084.03	5366.52	8595.36	2.15141	0.0201532	1.10528	Significant	up
A0A0B2UTD2	Ectopic P granules protein 5	epg-5	88451.1	87858.4	78502.8	79270	85834.3	91933.6		A0A0B2VAS6	Letm1 RBD domain-containing protein	Tcan_06544	4094.95	4479.04	7234.84	5754.19	4291.43	7010.24	0.926886	0.758567	-0.109536	Nonsignificant	None
A0A0B2UTD3	aconitate hydratase	aco-1	582823	560554	597844	661176	625703	491482		A0A0B2V5B0	Very-long-chain (3R)-3-hydroxyacyl-CoA dehydratase	PTPLB	4819.45	0	7923.57	6090.34	2658.46	8311.55	1.12041	0.795421	0.164023	Nonsignificant	None
A0A0B2UTD5	CDKN2AIP N-terminal-like protein (Fragment)	Cdkn2aipnl	55167.4	80383.6	66828.1	55639.9	47622.4	61216		A0A0B2UXJ1	Uncharacterized protein	Tcan_05872	10962.6	6667.34	5108.55	0	10456.7	6631.11	0.887123	0.742059	-0.172795	Nonsignificant	None
A0A0B2UTD6	Transthyretin-like protein 52	Tcan_18118	8522.67	0	16600.2	29191.9	0	0		A0A0B2VAA0	Transmembrane protein	Tcan_09754	3619.23	0	9231.77	6807.09	4310.66	5973.04	1.12789	0.77182	0.173623	Nonsignificant	None
A0A0B2UTD7	Small glutamine-rich tetratricopeptide repeat-containing protein beta	SGTB	687352	697989	882398	535673	691050	749049		A0A0B2V733	Transthyretin-like protein 15	ttr-15	10709.8	13603.2	12950.5	5127.99	0	12014.3	1.44919	0.263445	0.535245	Nonsignificant	None
A0A0B2UTD8	Cuticle collagen 40	col-40	215898	229318	445448	151584	242765	188592		A0A183UX43	EGF-like domain-containing protein	TCNE_LOCUS13063	13549.9	16633.6	18487.5	0	13184.9	3986.22	1.88965	0.14505	0.918116	Nonsignificant	None
A0A0B2UTE2	Uncharacterized protein	Tcan_12964	294424	268064	285403	226469	221925	217080		A0A183UQL1	Phorbol-ester/DAG-type domain-containing protein	TCNE_LOCUS10781	8288.71	8305.38	13591.9	3561.41	7475.93	6146.94	1.7566	0.108732	0.812788	Nonsignificant	None
A0A0B2UTE7	Protein EFR3-like protein	Tcan_12986	53621.3	54386.3	49311.5	41188.9	45880.6	42834.9		A0A183UD32	Mediator of RNA polymerase II transcription subunit 14	TCNE_LOCUS6397	0	5804.09	7581.74	10098.5	0	7173.98	0.774981	0.373868	-0.367767	Nonsignificant	None
A0A0B2UTF1	Cytochrome c type-1	Tcan_14737	13709.1	9900.75	10567.7	49747.3	24001.7	83549.1		A0A0B2VMD2	Uncharacterized protein (Fragment)	Tcan_07145	3272.64	12259.5	7620.78	12130.4	5150.84	0	0.893178	0.841676	-0.162981	Nonsignificant	None
A0A0B2UTF7	Uncharacterized protein	Tcan_08621	10804.8	14261.8	14189.6	20364.6	17589.8	28339.7		A0A0B2VND5	Protein cueball	cue	8114.34	0	11131.7	0	8055.03	9300.41	1.10894	0.621008	0.149175	Nonsignificant	None
A0A0B2UTG1	DUF229 domain-containing protein	Tcan_14734	26343.4	40118.4	23087.3	47972.1	27301.1	61278.2		A0A183U0F9	ABC transporter domain-containing protein	TCNE_LOCUS1979	16080.4	8611.62	16925	0	9455.2	7936.09	1.59532	0.231197	0.673847	Nonsignificant	None
A0A0B2UTG3	Uncharacterized protein	Tcan_13722	0	0	0	27833	40672.5	63776.3		A0A0B2UPT3	Uncharacterized protein	Tcan_12065	9234.36	8701.53	9492.32	8329.52	0	9127.58	1.04745	0.399568	0.0668848	Nonsignificant	None
A0A0B2UTG7	Heterogeneous nuclear ribonucleoprotein A/B	Hnrnpab	80907.7	61293.7	84898.6	56684.7	60614	69262.4		A0A183V3Q3	PX domain-containing protein	TCNE_LOCUS15373	8025.68	7965.2	8912.15	4805.76	3225.29	9443.48	1.4251	0.260508	0.511068	Nonsignificant	None
A0A0B2UTH3	Cysteine protease	atg4b	113473	112249	108492	96531.5	102761	120448		A0A0B2W3U5	WD repeat-containing protein 47	Wdr47	9724.19	8994.84	7525.82	9046.71	0	8506.21	0.996789	0.97588	-0.0046394	Nonsignificant	None
A0A0B2UTH4	tRNA-uridine aminocarboxypropyltransferase 1	Dtwd1	0	2798.21	2726.35	0	0	0		A0A0B2VVQ0	CRAL-TRIO domain-containing protein F28H7.8	F28H7.8	53496.1	62432.2	58670.1	3547.62	5914.44	8136.7	9.92107	5.61626e-05	3.3105	Significant	up
A0A0B2UTH9	Parafibromin	CDC73	17600	18358.4	14631	13444.6	19592.2	17953.8		A0A0B2V0T6	legumain	Lgmn	34419.4	56935	39892.1	0	6322.42	11295	4.96653	0.0298138	2.31224	Significant	up
A0A0B2UTI1	Serine/threonine-protein phosphatase 2A regulatory subunit B subunit beta	PPP2R3B	53262.2	53556.6	57197.8	45430.2	53537.9	56529.7		A0A0B2V9D1	Double-strand-break repair protein rad21-like protein	rad21	8471.87	12583.7	8336.48	0	8507.49	9160.46	1.10905	0.632473	0.149326	Nonsignificant	None
A0A0B2UTI4	Transforming growth factor beta-1-induced transcript 1 protein	tgfb1i1	183227	173613	166308	298314	283717	215545		A0A0B2VS07	Ribosomal RNA-processing protein 7-like protein	ZC434.4	12825	7515.49	7532.64	4609.46	6859.64	6223.21	1.57544	0.146937	0.655754	Nonsignificant	None
A0A0B2UTI5	Uncharacterized protein	Tcan_07253	0	0	0	8409.54	3402.48	7922.6		A0A0B2UW40	Mothers against decapentaplegic-like protein 2	SMAD2	0	12546.5	12777.7	4585.46	4243.2	8871.21	2.14614	0.0390727	1.10174	Significant	up
A0A0B2UTI6	Laminin-like protein epi-1	epi-1	1.06605e+06	1.1076e+06	1.09707e+06	1.1274e+06	960004	861926		A0A0B2V1U0	Proteasome activator complex subunit 4	psme4	0	2163.23	5210.83	5442.2	6835.35	5491.52	0.622491	0.178867	-0.683876	Nonsignificant	None
A0A0B2UTI7	Uncharacterized protein	Tcan_10206	9115.49	14812.2	9311.77	5909.87	0	7283.28		A0A0B2US50	Uncharacterized protein (Fragment)	Tcan_09154	6405.58	13301.3	10471.9	13729.4	4084.33	0	1.12942	0.811404	0.175581	Nonsignificant	None
A0A0B2UTJ0	Large ribosomal subunit protein eL43	RpL37A	742941	805047	783182	647042	598355	903088		A0A183V1M5	Protein pellino	TCNE_LOCUS14645	9041.23	14410.4	6410.2	6901.57	6063.84	4864.1	1.67486	0.173795	0.744037	Nonsignificant	None
A0A0B2UTJ2	Putative cysteine proteinase	Tcan_07239	81288.5	0	32769.4	62504.1	46885.2	78692.1		A0A0B2UUF8	Transmembrane protein	TMEM129	14113.9	13655.3	17631.4	6188.83	7031.43	4612.13	2.54596	0.00311181	1.34821	Significant	up
A0A0B2UTJ5	SET domain-containing protein 14	set-14	7332.32	7354.26	3623.3	10637.8	20440.4	10686.3		A0A183UKY5	Uncharacterized protein	TCNE_LOCUS9155	9340.75	0	9518.01	7906.18	0	9958.35	1.05565	0.676984	0.0781383	Nonsignificant	None
A0A0B2UTJ9	Sequestosome-1	Sqstm1	69366.5	63434.6	58742.6	105015	69276.5	55284.9		A0A0B2VKX0	Medium-chain acyl-CoA ligase ACSF2, mitochondrial	acsf2	37620.9	34964.8	24415.5	8072.15	0	9829.18	3.61244	0.0210345	1.85297	Significant	up
A0A0B2UTL1	Large neutral amino acids transporter small subunit 1	SLC7A5	547246	592148	620004	672201	556084	737674		A0A0B2VY81	WD repeat-containing protein	Tcan_15877	8169.24	0	11249.4	0	10687.6	7290.87	1.0801	0.783194	0.111171	Nonsignificant	None
A0A0B2UTL2	Uncharacterized protein	Tcan_17575	0	0	0	56043.1	50025.7	62264.8		A0A0B2VQE0	Uncharacterized protein	Tcan_16327	7859.04	13129.5	7755.5	5389.86	4948.12	7645.73	1.59834	0.141405	0.676574	Nonsignificant	None
A0A0B2UTL6	Pescadillo homolog	Tcan_03949	33816.2	40250.9	37245	26860.3	22786.2	33518.2		A0A0B2V0P1	Serine/threonine-protein kinase tousled-like 1	tlk-1	7328.66	12129.6	7607.68	9342.19	0	8779.99	0.995685	0.98577	-0.00623849	Nonsignificant	None
A0A0B2UTL8	Tuberin	TSC2	61881.5	46969.9	45944.9	48034.4	53811.9	54916.9		A0A183UMT3	Uncharacterized protein	-	9221.79	9283.92	13196.9	7078.63	0	11051.7	1.16573	0.552501	0.221229	Nonsignificant	None
A0A0B2UTL9	DNA-directed RNA polymerase III subunit RPC8	POLR3H	108886	91484.5	48699.5	65596.9	66861.7	72132		A0A0B2W463	Protein slit	sli	6192.56	8142.33	8642.01	10424.6	3370.41	4364.13	1.26531	0.528195	0.339486	Nonsignificant	None
A0A0B2UTM4	Hsc70-interacting protein	ST13	1.86207e+06	2.05001e+06	2.15012e+06	1.35163e+06	1913300	1.68055e+06		A0A183TX38	Peroxisomal multifunctional enzyme type 2	TCNE_LOCUS808	8826.86	18056.3	11482.8	5394.55	3859.63	8925.08	2.11042	0.0977219	1.07753	Nonsignificant	None
A0A0B2UTM8	Glyceraldehyde-3-phosphate dehydrogenase	G3PD	4.79357e+07	4.84128e+07	4.36343e+07	5.16764e+07	52614700	5.53754e+07		A0A183V3I9	Uncharacterized protein	TCNE_LOCUS15309	71784.1	92881.7	90270	5739.82	12453.6	0	9.34169	0.00342285	3.22368	Significant	up
A0A0B2UTN0	RBR-type E3 ubiquitin transferase	Park2	17422.6	15377.3	14379.6	18413.9	25240.4	9820.01		A0A0B2VTI5	Synapsin	Syn	10501.8	12478.2	9287.02	10169.6	4248.25	3798.46	1.77133	0.106236	0.824835	Nonsignificant	None
A0A0B2UTN8	Abnormal cell migration protein 10	mig-10	67093.9	74840.4	44706.3	55234.6	40602.3	52432.3		A0A183U4F6	Spermatogenesis-associated protein 20	TCNE_LOCUS3376	13740.2	11537.8	21663.4	0	10829	7418.75	1.71497	0.215514	0.77818	Nonsignificant	None
A0A0B2UTN9	Female germline-specific tumor suppressor gld-1	gld-1	105054	159991	129369	0	190031	0		A0A183VAI8	Ricin B-type lectin domain-containing protein	TCNE_LOCUS17757	28960.9	19523.5	24332.1	8562.77	9685.33	0	2.66024	0.023479	1.41156	Significant	up
A0A0B2UTP0	Sideroflexin-3	Sfxn3	61999.1	37776	34065.8	209333	190762	270542		A0A0B2VUB1	BTB/POZ domain-containing protein 10	Btbd10	9897.52	5031.04	7586.53	7055.64	6418.02	4781.91	1.23333	0.414237	0.302555	Nonsignificant	None
A0A0B2UTQ1	RNA-binding S4 domain-containing protein	Tcan_00222	176414	160448	140260	152806	133336	143924		A0A0B2V0U6	E3 ubiquitin-protein transferase MAEA	maea	15114.4	12077	13207.4	6467.81	0	11831.9	1.47175	0.157634	0.557533	Nonsignificant	None
A0A0B2UTQ5	Aspartic protease 6	asp-6	80071.5	97952.7	79758.7	59224.8	54760.9	36384.1		A0A0B2V0S4	Serine/threonine-protein kinase dkf-2	dkf-2	11535.9	14342.8	9227.76	11122.6	7185.3	0	1.27837	0.367619	0.35431	Nonsignificant	None
A0A0B2UTQ6	Uncharacterized protein	Tcan_03149	381135	405729	436715	395370	352221	519799		A0A0B2VIU7	Proline-rich protein PRCC	Tcan_05977	10622.5	4677.67	9632.29	0	8593.85	9775.25	0.90487	0.741443	-0.144217	Nonsignificant	None
A0A0B2UTQ8	Uncharacterized protein	Tcan_09667	312133	298826	303179	233957	369247	30644.3		A0A0B2VDY8	Anaphase-promoting complex subunit 10	ANAPC10	8612.49	16261.8	12134.3	3438.19	7172.86	7781.42	2.01216	0.0750002	1.00874	Nonsignificant	None
A0A0B2UTR0	Uncharacterized protein	Tcan_13724	51366.1	57759.2	73374.7	34728.8	43513	53169.7		A0A0B2VDJ5	DnaJ-like protein dnj-5	dnj-5	15912.9	11786.4	20463.5	0	10276.3	8135.01	1.74396	0.132077	0.802364	Nonsignificant	None
A0A0B2UTR2	Prefoldin subunit 2	pdf-2	462217	427164	469844	312422	315439	363485		A0A0B2V1D3	Transmembrane protein	Tcan_13030	9536.74	12539.4	11803.9	5221.1	5425.04	7789.08	1.83779	0.0135901	0.877973	Nonsignificant	None
A0A0B2UTR7	Uncharacterized protein	Tcan_09666	55925.4	62893.5	57159.6	14068.8	20324.5	28789.5		A0A183V6U0	TGF_BETA_2 domain-containing protein	TCNE_LOCUS16460	8485.98	16605.2	11578.2	11850.2	3842.31	2782.37	1.98482	0.177772	0.989011	Nonsignificant	None
A0A0B2UTS2	Uncharacterized protein	Tcan_14723	9962.01	16832.6	34875.2	0	0	0		A0A0B2VQS4	Putative rotein	fam173b	5979.52	4538.36	7949.38	5140.54	6935.83	6410.86	0.99892	0.995555	-0.00155906	Nonsignificant	None
A0A0B2UTS5	Protein disulfide-isomerase TMX3	Tmx3	66221.5	95701.4	74279	52618.7	50120.4	69411.9		A0A0B2W0T5	Deoxyhypusine synthase (Fragment)	DHPS	22935.2	24356.3	13464.5	4037.39	6405.36	8079.87	3.2801	0.0176105	1.71374	Significant	up
A0A0B2UTT1	Uncharacterized protein	Tcan_09651	5.58119e+06	6.16117e+06	8.26485e+06	5.6763e+06	4227300	973218		A0A0B2V074	Mediator of RNA polymerase II transcription subunit 17	mdt-17	18456.4	13023.2	6046.7	0	5617.27	12917.3	1.34978	0.589065	0.432723	Nonsignificant	None
A0A0B2UTT4	Golgin subfamily A member 5	Golga5	73379.4	70452.4	72932.9	60598.3	66656.1	89523		A0A0B2V5E5	PHD finger protein 10	phf10	12210.7	7481.08	7462.51	11715.1	6877.6	0	0.973656	0.933979	-0.0385156	Nonsignificant	None
A0A0B2UTT5	Amine oxidase domain-containing protein	Tcan_14748	24012.5	27221.8	19082.7	41655.9	24535.5	18839.2		A0A183UNV0	Uncharacterized protein	TCNE_LOCUS10170	4813.17	8266.85	10590.9	8952.45	2200.61	7539.36	1.26634	0.565706	0.34066	Nonsignificant	None
A0A0B2UTT9	Major sperm protein	ssp-34	23036	25415.8	48040.1	77411	73443.8	78184.2		A0A0B2VMI0	RNA exonuclease 4	rexo4	11800.7	12590	11412.6	7172.97	0	11552.2	1.2747	0.225873	0.350155	Nonsignificant	None
A0A0B2UTU4	Copper homeostasis protein cutC homolog	cutc-1	52490.6	57697.2	28079.9	61508.9	61447.4	44274.1		A0A0B2V341	Phosphatidylinositol-glycan biosynthesis class W protein	PIGW	17114.5	17163.9	13128.2	3073.04	3897.03	11762	2.53078	0.0359326	1.33958	Significant	up
A0A0B2UTU5	5-oxoprolinase	OPLAH	50537	66661.9	49101	107269	85604.4	58618.2		A0A0B2VMF8	CRAL-TRIO domain-containing protein F28H7.8	F28H7.8	17000.6	17776.3	14179.1	8188.98	0	10636.4	1.73369	0.0260768	0.793844	Nonsignificant	None
A0A0B2UTV2	Amidophosphoribosyltransferase	Ppat	45127.2	43469	69214.6	44834.2	66449.2	38446.5		A0A0B2UKK1	General transcription factor 3C polypeptide 5	GTF3C5	9475.56	4462.55	6654.9	5661.83	5481.39	7716.61	1.0919	0.739142	0.126837	Nonsignificant	None
A0A0B2UTV6	Sphingomyelin phosphodiesterase 4	Smpd4	17876.1	16958.7	10962.9	11011.9	12301.6	13076.2		A0A0B2VRH3	Retinoblastoma-like protein 2	Rbl2	6160.44	9904.13	10303	3642.77	7128.58	8094.65	1.39762	0.256205	0.482975	Nonsignificant	None
A0A0B2UTV9	Peptide transporter family 1	pept-1	297161	304748	538445	140103	141895	53891.7		A0A0B2UPP7	Uncharacterized protein	Tcan_02349	2495.4	7192.1	3026.07	8347.57	0	10534.5	0.448876	0.0878886	-1.15561	Nonsignificant	None
A0A0B2UTW0	Succinate dehydrogenase assembly factor 3	Acn9	97933.2	74820.4	151502	67896.7	86775.6	139155		A0A183V7Y3	FERM domain-containing protein	TCNE_LOCUS16853	10238.5	8520.81	7625.63	3156.08	7088.15	8656.79	1.39596	0.239494	0.481253	Nonsignificant	None
A0A0B2UTW6	GDP-fucose protein O-fucosyltransferase 1	C15C7.7	32208.4	29884.8	66895.6	18439.8	30470.3	26521.4		A0A0B2VA20	Uncharacterized protein	Tcan_17029	5555.15	0	6128.83	10520.7	8381.37	0	0.618132	0.0826537	-0.694013	Nonsignificant	None
A0A0B2UTW7	Maltase-glucoamylase, intestinal	MGAM	950773	914488	895055	473367	577991	630178		A0A0B2UMS2	N-acetyllactosaminide beta-1,6-N-acetylglucosaminyl-transferase, isoform C	GCNT2	14476.1	12742.8	16329.5	11084.8	0	7846.91	1.53353	0.0676172	0.616855	Nonsignificant	None
A0A0B2UTW8	Uncharacterized protein	Tcan_08599	389267	385775	379927	231259	193179	316930		A0A0B2V2X3	DnaJ-like protein subfamily C member 7-like protein (Fragment)	dnajc7	6258.51	11143.1	4588.65	6615.11	0	12344	0.773255	0.563173	-0.370984	Nonsignificant	None
A0A0B2UTX2	Uncharacterized protein	Tcan_08607	0	0	0	66786.6	39275.2	39962		A0A183UAA0	VHL domain-containing protein	TCNE_LOCUS5420	7933.23	7685.38	5818.94	5880.35	7945.02	5154.29	1.1295	0.486395	0.175686	Nonsignificant	None
A0A0B2UTX4	Intraflagellar transport protein 81-like protein	Ift81	16241.9	14157.3	14709.5	25911	34217.8	24490.2		A0A0B2V670	Frizzled-1	fzd1	7266.6	10561.8	8548.78	7851.3	11158.9	0	0.925017	0.710677	-0.112449	Nonsignificant	None
A0A0B2UTX5	Uncharacterized protein	Tcan_08600	17901	19186.1	15474.5	40029	25374.5	37604.7		A0A183ULM0	Beta-1,4-N-acetylgalactosaminyltransferase	TCNE_LOCUS9390	58340.3	31996	0	0	15842.1	3242.89	4.73337	0.134822	2.24287	Nonsignificant	None
A0A0B2UTY0	Receptor-type tyrosine-protein phosphatase S	Ptprs	14579.2	13453.4	11933.7	67862.5	58896	94352.5		A0A183UQ98	AN1-type zinc finger protein 2B	TCNE_LOCUS10668	11693.1	14831.4	13914.7	11042.9	8065.6	0	1.41086	0.0959776	0.496579	Nonsignificant	None
A0A0B2UTY3	Onchocystatin	Tcan_07240	161453	201127	218827	276199	326276	199164		A0A183TY60	Metallophos domain-containing protein	TCNE_LOCUS1180	7584.62	10326.6	5807.24	8054.19	2194.72	9016.47	1.23114	0.585267	0.3	Nonsignificant	None
A0A0B2UTY5	Ancient ubiquitous protein 1-like protein	F44B9.5	13591.8	19718.6	13455.5	13549.8	8214.44	4734.1		A0A0B2V3B0	Cubilin	Tcan_16619	7881.12	4265.59	9082.39	6519.85	12760.5	0	0.73405	0.453349	-0.44605	Nonsignificant	None
A0A0B2UTY6	Hemicentin-1	HMCN1	99022.5	92325.1	119975	62877.6	34233.9	16476		A0A183TZB1	Ig-like domain-containing protein	-	7675.03	13805.9	12999.5	7068.62	5783.97	6472.21	1.78426	0.0613919	0.835325	Nonsignificant	None
A0A0B2UTY9	Protein GPR107	Gpr107	39919.1	57506.6	33200.2	31210	33011.5	8291.07		A0A183V122	PAP-associated domain-containing protein	TCNE_LOCUS14442	13924.1	13704.5	10360.2	5798.01	5747.9	7902.98	1.95326	0.0103124	0.965886	Nonsignificant	None
A0A0B2UTZ6	Uncharacterized protein	Tcan_11766	128641	97306.5	136045	68728.6	101811	95212.5		A0A0B2VVY0	Uncharacterized protein	Tcan_12923	6337.82	3886.39	11046.1	5939.43	2495.29	11065.4	1.09078	0.865073	0.125358	Nonsignificant	None
A0A0B2UTZ8	Peptidase S1 domain-containing protein	Tcan_12192	277759	249810	232994	39814.6	0	21502.9		A0A0B2W680	CREB-regulated transcription coactivator 1	CRTC1	16681.4	10786.4	26529.4	7917.28	0	11613.8	1.84312	0.269048	0.882152	Nonsignificant	None
A0A0B2UTZ9	Inhibitor of Bruton tyrosine kinase	IBTK	6333.02	15657.3	18164.9	0	7715.92	0		A0A0B2VXK1	dual-specificity kinase (Fragment)	mbk-1	13399	11670.5	10735.9	3736.18	8910.09	6919.43	1.83001	0.0332027	0.871849	Nonsignificant	None
A0A0B2UU01	RNA polymerase II subunit A C-terminal domain phosphatase SSU72	SSU72	120162	139958	138510	103324	71007.6	101878		A0A0B2UIV1	Serine/threonine-protein phosphatase	TOPP4	2324.28	0	1595.35	11074.6	8526.94	0	0.199965	0.0273863	-2.32218	Significant	down
A0A0B2UU04	Cleavage stimulation factor subunit 2	Cstf2	63818.9	68990.8	69420.4	57303.8	48154.9	94409.6		A0A0B2W017	Nuclear hormone receptor family member nhr-1	nhr-1	3942.2	5644.65	0	4362.38	6213.06	9039.01	0.733147	0.418892	-0.447825	Nonsignificant	None
A0A0B2UU05	Protein quiver	Tcan_07252	13465.9	15788.7	28038.8	0	0	0		A0A183V969	Uncharacterized protein	TCNE_LOCUS17289	16867.3	22286.8	17640.7	4539.44	0	15139	1.9241	0.137426	0.944184	Nonsignificant	None
A0A0B2UU09	WD repeat-containing protein 44	WDR44	231265	235533	246793	142506	142104	164457		A0A0B2V9F7	Putative pyridoxal-phosphate dependent protein F13B12.4	F13B12.4	24036.7	25339.2	39859.3	5065.65	0	14623.7	3.02143	0.0756844	1.59523	Nonsignificant	None
A0A0B2UU11	Papilin	Ppn	10202.3	13847.9	10643.9	11253.9	9513.31	0		A0A183UKA7	[histone H3]-dimethyl-L-lysine(36) demethylase	TCNE_LOCUS8927	8974.96	12494.6	8904.09	7013.25	0	12694.4	1.02748	0.923992	0.0391045	Nonsignificant	None
A0A0B2UU14	Sex comb on midleg-like protein 2	SCML2	16122.4	28110.9	25871.1	13392.8	0	12953.6		A0A0B2V374	Beta-catenin/armadillo-related protein 1	bar-1	4259.78	10703.9	0	6923.53	6669.49	6278.29	1.12955	0.834344	0.175745	Nonsignificant	None
A0A0B2UU17	Neurocan core protein	Ncan	679168	678533	507536	526130	417487	396211		A0A0B2UZ88	General transcription factor 3C polypeptide 3	GTF3C3	0	11676.5	5173.9	3450.55	11969.8	4475.54	1.2704	0.700155	0.345278	Nonsignificant	None
A0A0B2UU19	Charged multivesicular body protein 2a	chmp2a	484303	533126	496499	359889	395464	374643		A0A0B2UYZ9	BTB/POZ domain-containing protein KCTD3	KCTD3	13162.1	11084.3	9303.88	9511.07	10405	0	1.12306	0.467685	0.167429	Nonsignificant	None
A0A0B2UU26	DUF148 domain-containing protein	Tcan_17558	0	79727.8	0	3.89849e+06	3618000	7.77057e+06		A0A183V5K8	Uncharacterized protein	TCNE_LOCUS16028	18961.1	15373.4	30811	5221.8	14699.6	0	2.18008	0.190821	1.12438	Nonsignificant	None
A0A0B2UU27	Acyl-CoA:lysophosphatidylglycerol acyltransferase 1	Lpgat1	209404	133655	188520	114847	81906.8	151086		A0A0B2W404	receptor protein-tyrosine kinase	MET	5654.86	15277.4	4943.75	8324.35	2579.66	9028.82	1.29816	0.638917	0.376467	Nonsignificant	None
A0A0B2UU28	Leucine-rich repeat-containing protein 57	lrrc57	73941.5	82120.7	73894.5	47179.5	52208.2	56255.4		A0A0B2USK5	Alpha/beta hydrolase domain-containing protein 14A	Abhd14a	19678.3	25103.4	16424.5	3229.7	10726.3	5981.35	3.06993	0.0147296	1.61821	Significant	up
A0A0B2UU29	Beta-sarcoglycan	SGCB	0	3119.65	0	0	0	2127.8		A0A0B2VIQ8	RNA (guanine-9-)-methyltransferase domain-containing protein 1	trmt10c	0	7229.27	9538.2	12538.2	0	7442.3	0.839193	0.623744	-0.252926	Nonsignificant	None
A0A0B2UU30	Uncharacterized protein	Tcan_07515	65529.6	40544.3	66333.1	91953	96796.1	88296.8		A0A0B2VM54	Peroxisomal multifunctional enzyme type 2	HSD17B4	8583.93	7255.59	13161.6	0	5807.53	14208.6	0.965927	0.935678	-0.0500132	Nonsignificant	None
A0A0B2UU32	Persulfide dioxygenase ETHE1, mitochondrial (Fragment)	Ethe1	299668	398291	390742	391757	265180	181659		A0A0B2UT50	Putative ribosome-binding factor A, mitochondrial	RBFA	6020.84	6547.32	6808.68	5470.67	5978.87	8578.72	0.967475	0.837137	-0.0477039	Nonsignificant	None
A0A0B2UU34	Protein ced-11	ced-11	2028.28	6442.5	4969.68	0	0	0		A0A0B2VF74	Uncharacterized protein	Tcan_15929	33764.1	37151.4	20682.3	0	6383.97	13690.6	3.04192	0.0617488	1.60498	Nonsignificant	None
A0A0B2UU35	Accumulation-associated protein (Fragment)	Tcan_01247	60306.7	61023.3	60624.1	50965.4	76521.9	68477.5		A0A183TXU7	ZZ-type domain-containing protein	-	15939.8	0	12431.7	14269.1	0	5830.04	1.41158	0.460918	0.497312	Nonsignificant	None
A0A0B2UU40	Accumulation-associated protein (Fragment)	Tcan_01246	19268.8	0	30826.3	0	0	38985		A0A183U2C9	ABC transporter domain-containing protein	TCNE_LOCUS2649	7130.68	10799.8	0	9234.53	0	10912.3	0.88999	0.637913	-0.168138	Nonsignificant	None
A0A0B2UU44	N-acetyltransferase 6	NAT6	72643	80839	54172.3	36914.4	58320.8	0		A0A0B2UNL3	Dipeptidyl peptidase family member 2	dpf-2	4747.38	10341.5	3360.39	8339.38	0	11846.2	0.609324	0.286517	-0.714718	Nonsignificant	None
A0A0B2UU47	Uncharacterized protein	Tcan_07692	221075	180758	219201	215132	168393	158696		A0A0B2VX80	ARC105/Med15 mediator subunit C-terminal domain-containing protein	Tcan_18733	14957.9	15330.8	13796.4	0	12961.9	7367.13	1.44572	0.127891	0.531786	Nonsignificant	None
A0A0B2UU51	Fatty-acid amide hydrolase 1	Faah	242170	235348	238273	259911	236871	269085		A0A0B2V5F9	LOB domain-containing protein	Tcan_03443	10476.7	30272.2	18544.6	7263.33	7582.76	5561.25	2.9055	0.151234	1.53878	Nonsignificant	None
A0A0B2UU53	Bifunctional epoxide hydrolase 2	EPHX2	135467	132754	135502	155232	181423	162301		A0A183UFF5	BTB domain-containing protein	TCNE_LOCUS7225	0	7356.87	12474.9	0	12132.1	8323.9	0.969486	0.930978	-0.0447084	Nonsignificant	None
A0A0B2UU54	Putative monothiol glutaredoxin F10D7.3	F10D7.3	185807	197241	174101	130695	100577	145806		A0A0B2VNM2	Palmitoyltransferase	ZDHHC17	6896.52	12291.2	11055.4	6617.69	4135.62	9764.15	1.47402	0.232386	0.559755	Nonsignificant	None
A0A0B2UU56	ELMO domain-containing protein C56G7.3	C56G7.3	6545.55	7130.21	6117.79	0	0	0		A0A0B2URP9	Uncharacterized protein	Tcan_18688	15269.1	14882.2	17104.9	8609.11	6093.34	5835.98	2.30087	0.00135086	1.20218	Significant	up
A0A0B2UU58	Eukaryotic translation initiation factor 6	stn-1	1.08561e+06	1.2335e+06	876444	1.07701e+06	1000970	1.03867e+06		A0A0B2VG32	BTB domain-containing protein	Tcan_09707	17209.6	11832.4	11410.5	9702.22	0	10937.5	1.30662	0.28757	0.385844	Nonsignificant	None
A0A0B2UU68	Derlin	DERL1	163191	165552	147106	174505	149336	196120		A0A183VC02	Vacuolar fusion protein MON1 homolog	TCNE_LOCUS18272	7105.47	37269.1	14054.8	14936.7	0	5749.73	1.88302	0.510384	0.913048	Nonsignificant	None
A0A0B2UU70	Methyltransferase-like protein 13	Mettl13	14897.6	16961.4	6485.71	0	0	5742.92		A0A183UAR3	Tudor domain-containing protein	TCNE_LOCUS5583	8960.5	9197.77	7571.94	10146.5	0	10569.7	0.828025	0.0772863	-0.272254	Nonsignificant	None
A0A0B2UU72	(S)-3-amino-2-methylpropionate transaminase	gta-1	634827	683669	719584	874072	864506	933097		A0A0B2UU11	Papilin	Ppn	10202.3	13847.9	10643.9	11253.9	9513.31	0	1.11374	0.518404	0.155415	Nonsignificant	None
A0A0B2UU80	Tubulin-specific chaperone E	Tbce	64339.3	65618.4	65632.3	69096.9	67076.6	74144.4		A0A0B2V6G5	RNA/RNP complex-1-interacting phosphatase	DUSP11	11195	11665.6	8413.72	15119.5	5678.24	0	1.00249	0.994923	0.00359289	Nonsignificant	None
A0A0B2UU81	TBC1 domain family member 22B	TBC1D22B	46108	39615	35287.6	37220.3	31822.5	32450.1		A0A183UU65	WD repeat-containing protein 89	TCNE_LOCUS12035	9827.55	8968.17	9245.05	12880	7985.47	0	0.895925	0.734185	-0.15855	Nonsignificant	None
A0A0B2UU85	Uncharacterized protein	Tcan_13735	92640	61086.6	114540	77095.8	51607.9	42135.5		A0A0B2VR78	60S ribosome subunit biogenesis protein NIP7 homolog	nip7	17540.4	7225.95	13668.9	9391.77	0	11486.1	1.2273	0.591386	0.295491	Nonsignificant	None
A0A0B2UU86	Aspartate aminotransferase	Got2	530525	583571	679707	362444	751564	804574		A0A0B2W037	Ankyrin repeat domain-containing protein 13C	Ankrd13c	10421.2	9696.88	8749.39	6961.37	4373.71	9578.35	1.38033	0.168323	0.465014	Nonsignificant	None
A0A0B2UU91	Reticulocalbin-2	Rcn2	422943	297722	434447	288315	349223	387903		A0A0B2W3A4	Aurora kinase	aurkb-a	0	2804.23	2655.71	0	9492.88	11450.2	0.260704	0.0156958	-1.93952	Significant	down
A0A0B2UU92	Tumor protein p53-inducible protein 11	TP53I11	204833	249202	216286	177594	154807	189398		A0A0B2V524	Protein kinase C	pkc-2	8807.18	0	8576.9	10701.6	3567.67	6685.65	1.24439	0.56767	0.315437	Nonsignificant	None
A0A0B2UU96	RUN and TBC1 domain-containing protein 3	sgsm3	15911.5	11740.9	12754.7	17053.8	12976.6	28925.4		A0A183UTL9	Transforming growth factor-beta receptor-associated protein 1	-	15865	22042.3	5564.28	12333.6	0	8692.86	1.37831	0.575588	0.462902	Nonsignificant	None
A0A0B2UUA2	TBC1 domain family member 30	tbc1d30	0	0	0	17042	17132.1	21715		A0A0B2USR8	Uncharacterized protein	Tcan_09392	5827.82	0	8383.37	7459.3	10641.8	2940.89	1.01306	0.977838	0.0187176	Nonsignificant	None
A0A0B2UUA7	Fatty acid synthase	Fasn	373132	550075	271458	50088.5	0	16306.3		A0A0B2W3Q9	BESS domain-containing protein	Tcan_17747	18909.4	10674.7	13097.4	8957.82	7124.13	5008.92	2.02369	0.0558727	1.01699	Nonsignificant	None
A0A0B2UUA8	mitogen-activated protein kinase kinase	map2k2	139370	154522	133574	85743	75942.3	100384		A0A0B2UWE5	Putative phospholipid-transporting ATPase VD	Atp10d	14429.9	24019.2	14731.8	5485.38	0	15691.6	1.67418	0.289755	0.743452	Nonsignificant	None
A0A0B2UUA9	mitogen-activated protein kinase kinase kinase	Map3k7	0	0	4300.82	0	0	0		A0A0B2VKL9	Rho guanine nucleotide exchange factor 12	ARHGEF12	30062.7	33474.5	30795.2	15013.9	0	6168.94	2.96883	0.00990365	1.56989	Significant	up
A0A0B2UUB9	Calcium channel flower	flower	291020	385459	294913	251026	234947	293614		A0A0B2VXY4	Phosphoserine aminotransferase	PSAT1	21714.2	18833.1	14761.8	11708.3	0	9488.13	1.73958	0.0640967	0.798738	Nonsignificant	None
A0A0B2UUC1	Actin-interacting protein 1	unc-78	1.50779e+06	1.56663e+06	1.40451e+06	1.55441e+06	1610680	1.19662e+06		A0A0B2VDY2	Uncharacterized protein	Tcan_10727	4914	5889.89	9787.07	7172.5	7498.38	6558.17	0.969943	0.895061	-0.0440282	Nonsignificant	None
A0A0B2UUC5	Solute carrier organic anion transporter family member 4C1	Slco4c1	28341.3	37599.2	22189.6	7631.91	7013.19	0		A0A0B2UJ91	E3 ubiquitin protein ligase	Bre1	10503.9	5873.21	6344.04	9188.78	4546.11	7505.49	1.06971	0.81736	0.0972247	Nonsignificant	None
A0A0B2UUC8	Ras-related protein Rab-26	RAB26	57050.3	56595.4	60597.6	37258.2	40477.5	30658.9		A0A183V252	tRNA-guanine(15) transglycosylase-like domain-containing protein	TCNE_LOCUS14822	15737.1	20607.1	10565.1	8448.44	5395.02	7458.38	2.20212	0.048224	1.13889	Significant	up
A0A0B2UUD2	non-specific serine/threonine protein kinase	Eif2ak4	59455	66098.6	44149	50534	46346.9	47822.2		A0A0B2V6X2	ESF1-like protein	Esf1	7510.98	11288	11730.9	7510.78	6460.51	7349.42	1.43193	0.0898733	0.517965	Nonsignificant	None
A0A0B2UUD4	Germ cell-expressed protein R06C7.1 (Fragment)	R06C7.1	1.38914e+06	1.60244e+06	1.29741e+06	975558	851343	761975		A0A183UIV5	procollagen-lysine 5-dioxygenase	TCNE_LOCUS8425	17027.3	29380.6	24419.3	5540.9	0	15811.1	2.21142	0.120481	1.14497	Nonsignificant	None
A0A0B2UUE3	Protein O-linked-mannose beta-1,2-N-acetylglucosaminyltransferase 1	POMGNT1	177219	187487	198832	122606	119742	140635		A0A0B2VW68	EB domain-containing protein (Fragment)	Tcan_14585	7098.12	7613.97	2566.63	7960.09	4921.24	8556.77	0.805981	0.518181	-0.311182	Nonsignificant	None
A0A0B2UUE5	Vesicle-associated membrane protein 7	Vamp7	57559.5	56223.5	56202.9	31124.9	28236.8	29885.9		A0A0B2VGB6	WD repeat-containing protein 91	wdr91	7313.05	11764.2	10367.7	10233.7	0	11213.8	0.915256	0.636773	-0.127753	Nonsignificant	None
A0A0B2UUF0	Ral GTPase-activating protein subunit beta	RALGAPB	37964.4	37179.4	34376.4	30950.6	24002.9	43434.6		A0A0B2VQY5	Uncharacterized protein	Tcan_12274	17610	18325.8	19256	7142.8	8173.43	6162.13	2.56965	0.000116281	1.36157	Significant	up
A0A0B2UUF2	Unconventional myosin-XV	MYO15A	10593.2	13568.5	9137.24	10513.1	6890.57	11543.1		A0A0B2VZD7	RNA polymerase II elongation factor ELL	ELL	12442.3	8540.14	8950.24	0	6931.96	14580.4	0.927612	0.827026	-0.108406	Nonsignificant	None
A0A0B2UUF5	Cleavage and polyadenylation specificity factor subunit 3	CPSF3	25299.9	32254.7	21842.8	17361.4	16563.3	19222.9		A0A0B2VKP8	Ubinuclein-2	Ubn2	8750.28	9962.49	12362.7	5126.25	6776.06	9624.14	1.44359	0.13257	0.529665	Nonsignificant	None
A0A0B2UUF6	Transmembrane protein 87B	Tmem87b	136952	179385	127370	117189	99373.7	125543		A0A183UEC2	Battenin	TCNE_LOCUS6842	66946.2	71202.2	75124.3	5989.55	6198.54	9387.91	9.88472	1.63897e-05	3.3052	Significant	up
A0A0B2UUF8	Transmembrane protein	TMEM129	14113.9	13655.3	17631.4	6188.83	7031.43	4612.13		A0A0B2UN49	Uncharacterized protein	Tcan_10242	25417.6	18312.9	36154.8	10843.8	0	10783	2.46254	0.0927977	1.30015	Nonsignificant	None
A0A0B2UUG2	Cuticle collagen dpy-5	dpy-5	3.31703e+07	3.04234e+07	2.89615e+07	1.60252e+07	25060100	2.09033e+07		A0A3P7F6X8	Nucleotide-diphospho-sugar transferase domain-containing protein	TCNE_LOCUS495	542209	611055	561927	14918.2	0	6767.61	52.7286	0.000233342	5.72051	Significant	up
A0A0B2UUG5	PRA1 family protein	Arl6ip5	558292	565269	454288	514395	461715	561153		A0A0B2VYF9	Rab-like protein 6	RABL6	10870.9	8040.67	9201.93	5267.75	5605.81	10825.7	1.2956	0.340457	0.373618	Nonsignificant	None
A0A0B2UUH1	Putative complex I intermediate-associated protein 30, mitochondrial	C50B8.3	9427.65	14960.2	8485.97	8659.14	15370.9	11730.2		A0A183VAE8	Actin maturation protease	TCNE_LOCUS17718	18938.6	19000.9	19626.5	8440.4	6939.19	6432.42	2.63919	4.94519e-05	1.40009	Significant	up
A0A0B2UUH4	Transcription elongation factor B polypeptide 2	TCEB2	721895	807626	840985	748582	839740	823981		A0A3P7GNW8	Sorting nexin-13	TCNE_LOCUS15632	15012.1	26649	11985.5	13704.9	0	8107.77	1.63961	0.338163	0.713356	Nonsignificant	None
A0A0B2UUH6	alanine transaminase	gpt2	7.6305e+06	9.35123e+06	9.52293e+06	1.10981e+07	9588030	7.97341e+06		A0A183V529	Progestin and adipoQ receptor-like protein 1	TCNE_LOCUS15849	32934.1	42030.2	35261.9	14157.2	4891.84	2829.79	5.03804	0.0026463	2.33286	Significant	up
A0A0B2UUH7	Uncharacterized protein	Tcan_12562	9904.42	12453.5	9480.45	0	2910.21	0		A0A183V735	Probable imidazolonepropionase	TCNE_LOCUS16555	0	46413.8	29418.1	9321.32	12581.3	0	3.46223	0.0893818	1.7917	Nonsignificant	None
A0A0B2UUI0	UDP-glucuronosyltransferase	ugt3	10488.5	35582.6	18115.4	27644.3	13328.1	23034.7		A0A183VAX3	Elongator complex protein 2	TCNE_LOCUS17893	0	29440.4	27117.7	14383.4	0	7613.58	2.57118	0.0403093	1.36243	Significant	up
A0A0B2UUI8	Elongation of very long chain fatty acids protein	elo-4	31458.2	16372.1	14407.3	12883.5	24110.6	24951.8		A0A0B2VMY8	Platelet-derived growth factor receptor alpha	pdgfra	5932.98	11080.8	6193.37	8287.57	6469.02	7242.65	1.05491	0.829808	0.0771182	Nonsignificant	None
A0A0B2UUJ2	ubiquitinyl hydrolase 1	USP48	28622.2	31123	30880.2	25229.9	31925.3	16356		A0A183UN46	Uncharacterized protein	TCNE_LOCUS9916	10172.8	21951.8	9493.94	8646.46	5288.37	8098.13	1.88892	0.192997	0.917561	Nonsignificant	None
A0A0B2UUJ3	Histone H2A	Tcan_07749	51207.4	35068.8	47173.9	52205.1	52746.4	43981.6		A0A0B2UPJ6	E3 ubiquitin protein ligase	Bre1	0	7973.21	10627.9	9477.19	0	12571.7	0.84363	0.486798	-0.245318	Nonsignificant	None
A0A0B2UUJ5	protein-L-isoaspartate(D-aspartate) O-methyltransferase	pcm-1	648383	607439	587389	859016	1024290	857633		A0A0B2V3W1	Protein abnormal spindle	asp	0	2566.19	4717.29	6349.53	6562.54	9175.64	0.494629	0.0790802	-1.01558	Nonsignificant	None
A0A0B2UUJ9	Integrin-linked protein kinase	ILK	420959	414747	420579	530099	488875	475919		A0A0B2V309	Membrane metallo-endopeptidase-like 1	Mmel1	6106.84	2640.75	0	9634.61	6715.89	5739.03	0.594009	0.229636	-0.751444	Nonsignificant	None
A0A0B2UUK2	Cuticle collagen dpy-5	dpy-5	2.63291e+06	2.36102e+06	1.36997e+06	1.63994e+06	2717750	2.34822e+06		A0A0B2VL94	Latrophilin-2	LPHN2	8304.54	10279.4	5354.66	7049.82	4992.29	10056.7	1.08325	0.779912	0.115368	Nonsignificant	None
A0A0B2UUK5	Saposin B-type domain-containing protein	Tcan_10098	30813.4	25206.9	30125.5	65173.8	61406.1	26398.4		A0A0B2W3A1	Golgi pH regulator	gpr89	9790.27	0	8706.13	6859.3	6187.05	9067.94	1.2546	0.213982	0.327229	Nonsignificant	None
A0A0B2UUK7	Cuticle collagen dpy-5	dpy-5	200923	139948	206788	114395	85961.1	138716		A0A183V932	Annexin	TCNE_LOCUS17254	11962.2	17882.1	19466.4	13716.5	8423.68	0	1.4848	0.227485	0.570273	Nonsignificant	None
A0A0B2UUK9	Protein UBASH3A-like protein	Tcan_14781	17517.6	24203.9	9991.28	82306.4	64878	92185.6		A0A0B2VBS8	Uncharacterized protein	Tcan_18049	14747.3	25527.5	0	9055.42	13176.2	0	1.8116	0.258393	0.857267	Nonsignificant	None
A0A0B2UUL1	Protein purity of essence	poe	124022	118571	110400	100687	82278.1	109784		A0A0B2VGR7	Signal peptide peptidase-like 2B	SPPL2B	23036	23623.8	11955.4	9722.82	4615.32	7945.61	2.6304	0.0412113	1.39528	Significant	up
A0A0B2UUL4	Ancylostoma secreted protein	ASP	0	0	0	48257	17291.7	50905.2		A0A0B2UNI4	Hemocyte protein-glutamine gamma-glutamyltransferase	Tcan_07369	62326.2	48674.6	83511.4	11627.5	0	10665.1	5.81693	0.0262149	2.54026	Significant	up
A0A0B2UUL5	DNA polymerase	F10C2.4	32339.3	35179	25276.1	29258.2	29277.9	33110.1		A0A0B2VX45	Uncharacterized protein	Tcan_09492	6356.2	5519.25	5099.68	6620.39	4774.16	10947.5	0.759785	0.392069	-0.396338	Nonsignificant	None
A0A0B2UUL6	Cyclin-dependent kinase 4	cdk4	24799.3	17478.1	22161.4	6417.7	0	3452.79		A0A183UH47	Uncharacterized protein	TCNE_LOCUS7817	0	14099.8	11868.5	11929.3	0	10451.6	1.16029	0.31207	0.214485	Nonsignificant	None
A0A0B2UUL8	E2 ubiquitin-conjugating enzyme	ubc-7	0	0	0	233670	317778	361008		A0A0B2VPB4	GW182 middle domain-containing protein	Tcan_14863	9511.01	8920.06	7379.68	7893.06	7652.8	6868.57	1.15152	0.18437	0.203544	Nonsignificant	None
A0A0B2UUM4	Vesicular integral-membrane protein VIP36	LMAN2	757292	815728	764349	646243	677712	757724		A0A0B2W0D8	Putative ubiquitin-like-specific protease 2A	ULP2A	9283.64	10674.6	11398.9	6318.06	7265.74	8842.88	1.3982	0.0365362	0.483575	Nonsignificant	None
A0A0B2UUM7	Uncharacterized protein	Tcan_07527	123290	77928.7	122156	188904	142533	96808.2		A0A0B2V835	Condensin complex subunit 2	Tcan_15809	0	12644.5	12985.9	11358.9	0	11122.8	1.14006	0.0169355	0.189111	Nonsignificant	None
A0A0B2UUM8	Uncharacterized protein	Tcan_14139	12988.5	16368.7	15816	13593.5	21235.4	14255		A0A183TXS0	Not3 domain-containing protein	TCNE_LOCUS1040	17606.7	11367.6	17837.2	10039.3	8146.68	4401.33	2.07247	0.0398653	1.05135	Significant	up
A0A0B2UUN1	Putative transporter C02C2.4	C02C2.4	0	0	26289.9	10829.6	16741.9	17756.4		A0A0B2VYH0	Putative F-box/LRR-repeat protein C02F5.7	C02F5.7	6697.31	21729.3	17131.8	0	9926.62	12788.1	1.33712	0.558826	0.419125	Nonsignificant	None
A0A0B2UUN3	Glutathione S-transferase 1	GST1	785929	647871	780100	1.36679e+06	1425140	1.19032e+06		A0A0B2VAV2	Neuroendocrine convertase 1 (Fragment)	Pcsk1	8986.38	11429.4	14285.8	6239.09	0	16531.5	1.01598	0.969023	0.0228695	Nonsignificant	None
A0A0B2UUN6	Uncharacterized protein	Tcan_09995	0	220511	18387.7	21240.9	22929.6	23487.1		A0A0B2VMS7	CPG4 domain-containing protein (Fragment)	Tcan_11609	5420.61	11975.9	12698.6	3207.76	6649.56	12915.7	1.32152	0.541916	0.402202	Nonsignificant	None
A0A0B2UUN8	Putative methionine synthase reductase (Fragment)	tag-165	246499	289629	258165	203446	161568	175479		A0A0B2UT68	Uncharacterized protein	Tcan_12853	7700.5	8493.74	9649.37	6298.14	8480.95	8054.95	1.1318	0.315724	0.178621	Nonsignificant	None
A0A0B2UUP0	Nucleobindin-2	Nucb2	895447	722927	965430	261698	368034	501853		A0A0B2W044	Spectrin beta chain, non-erythrocytic 1	SPTBN1	7614.18	6036.95	14527.7	9868.16	10061.7	2917.17	1.23337	0.63926	0.302603	Nonsignificant	None
A0A0B2UUP1	Serine/arginine-rich splicing factor 4	Srsf4	34196.7	39732.6	27654.3	139142	127925	192279		A0A0B2VX44	Transcription factor unc-3	unc-3	18896.5	18556.7	21281.2	13452.5	9400.4	0	1.71341	0.0223807	0.776867	Nonsignificant	None
A0A0B2UUP3	Titin	Ttn	143447	157033	158290	64165.6	46681.9	122389		A0A0B2VHK7	DDB1-and CUL4-associated factor 11-like protein (Fragment)	wdr-23	13276.1	12257.4	15018	6885.23	3018.26	13116	1.76161	0.12784	0.816898	Nonsignificant	None
A0A0B2UUP4	XK-related protein	ced-8	12424.5	11745.4	11569.7	0	0	0		A0A0B2VCC6	Receptor ligand binding region domain-containing protein	Tcan_11167	16680.5	19830.8	19705.1	9747.38	4412.98	8928.09	2.43483	0.00481402	1.28382	Significant	up
A0A0B2UUQ2	Carnitine O-palmitoyltransferase 1, liver isoform	CPT1A	173866	199936	149077	122288	117173	147679		A0A0B2VU53	Acyl-coenzyme A thioesterase 8	ACOT8	16100.9	17239.1	7965.6	8383.49	0	14709	1.19247	0.651555	0.253953	Nonsignificant	None
A0A0B2UUQ7	UNC93-like protein MFSD11	Mfsd11	147455	172013	169317	51978.5	37622.6	56581.4		A0A0B2VAD0	Uncharacterized protein	Tcan_18584	37255.5	17000.9	22803.3	15262.1	0	7894.05	2.21855	0.185584	1.14962	Nonsignificant	None
A0A0B2UUR3	Histone-lysine N-methyltransferase SMYD3	SMYD3	45043.4	47271	43468.6	16796.3	18404.6	31940.9		A0A183UVB1	BRCT domain-containing protein	TCNE_LOCUS12431	29862.1	16188	21844.5	15219.7	0	7958.34	1.95284	0.152665	0.965575	Nonsignificant	None
A0A0B2UUR8	Large ribosomal subunit protein eL22	rpl-22	1.96434e+06	2.24003e+06	1.54731e+06	1.39356e+06	1512630	1.80027e+06		A0A0B2VT36	Putative exosome complex exonuclease RRP44	dis-3	4083.01	7136.09	10213.8	9820.15	7535.74	5860.47	0.92318	0.792043	-0.115316	Nonsignificant	None
A0A0B2UUS1	Flavin-containing monooxygenase	FMOGS-OX3	16813	19866.7	15600.3	21813.9	24828.8	26125.5		A0A0B2VD28	WD repeat domain phosphoinositide-interacting protein 3	WDR45B	20062.7	21510.1	15124.4	8913.46	0	14321	1.62681	0.10791	0.702047	Nonsignificant	None
A0A0B2UUS3	inorganic diphosphatase	pyp-1	3.47983e+06	4.23226e+06	4.02908e+06	3.0787e+06	2808670	3.06633e+06		A0A0B2VSU4	Protein MTO1 homolog, mitochondrial	F52H3.2	3960.13	5675.24	4429.46	4596.81	10004	8658.41	0.604699	0.14646	-0.725711	Nonsignificant	None
A0A0B2UUS4	PH domain-containing protein (Fragment)	Tcan_15160	120884	132793	116177	78367.3	68460.6	95033.7		A0A183U5C7	Uncharacterized protein	TCNE_LOCUS3697	0	8770.45	12597.2	12520.4	10922.9	0	0.911461	0.666343	-0.133748	Nonsignificant	None
A0A0B2UUS7	Transmembrane GTPase fzo-1	fzo-1	178932	174142	167901	117667	130745	164171		A0A0B2UYY0	C2H2-type domain-containing protein	Tcan_17893	6633	7389.44	0	7941.15	0	15508.4	0.597982	0.340845	-0.741826	Nonsignificant	None
A0A0B2UUT7	Uncharacterized protein	Tcan_15183	17107.5	0	0	27727.2	18160.1	32019.6		A0A0B2V743	CRIB domain-containing protein	Tcan_06569	8023.63	15523	7076.06	8605.65	8395.54	6452.26	1.30568	0.435154	0.384802	Nonsignificant	None
A0A0B2UUU3	Putative acetylcholine regulator unc-18	unc-18	208666	240422	199374	237946	236619	240559		A0A183TWF7	Upf1 domain-containing protein	TCNE_LOCUS577	20572	23998.3	28173	11214	0	12326.8	2.06007	0.0224185	1.04269	Significant	up
A0A0B2UUU5	Uncharacterized protein	Tcan_18717	0	0	0	244845	242424	279573		A0A0B2W389	Alkyl transferase	DHDDS	6375.22	12800.4	7601.39	4489.33	10005	9136.53	1.13314	0.708337	0.180324	Nonsignificant	None
A0A0B2UUV3	Alpha-1,3/1,6-mannosyltransferase ALG2	ALG2	19295.7	31420	17363.4	9307.88	7875.59	26451.9		A0A0B2V3C7	Methyltransferase domain-containing protein	Tcan_18219	13115.2	14123	10413.4	9376.07	0	14268.1	1.06162	0.773799	0.0862679	Nonsignificant	None
A0A0B2UUV4	Putative NADH dehydrogenase [ubiquinone] 1 beta subcomplex subunit 2, mitochondrial	Tcan_15184	634933	703147	828235	548555	650499	863074		A0A0B2VVH1	CCR4-NOT transcription complex subunit 2	CNOT2	24520.8	24161.7	26597.7	0	6816.41	16908.5	2.11536	0.0423328	1.0809	Significant	up
A0A0B2UUV6	Solute carrier organic anion transporter family member	SLCO1C1	23405.3	16733	14438.1	34732	23060.1	18295.1		A0A183UB66	Methyltransferase-like protein 13	TCNE_LOCUS5736	13626.5	19883.6	14450.9	14000.4	3013.72	6716.38	2.02107	0.0992812	1.01512	Nonsignificant	None
A0A0B2UUW0	Uncharacterized protein	Tcan_05476	29276.1	14027.6	10893.3	114863	96100.8	154647		A0A0B2VQP7	Mitochondrial import inner membrane translocase subunit TIM50	scpl-4	7053.27	18722.8	17586.7	11445.8	0	12293	1.21777	0.628058	0.284245	Nonsignificant	None
A0A0B2UUW1	E2 ubiquitin-conjugating enzyme	ubc-1	36848.3	32417.9	56052.8	48152.7	38059.5	44844.4		A0A0B2V7I2	Uncharacterized protein	Tcan_03067	19137.1	23829	22597.6	11658.2	0	12111.4	1.83886	0.0119813	0.878814	Nonsignificant	None
A0A0B2UUW3	PHD-type domain-containing protein	Tcan_12537	0	0	7164.27	0	0	0		A0A183V9M3	Uncharacterized protein	TCNE_LOCUS17443	2432.7	0	4188.03	10650.9	7387.91	5763.35	0.417235	0.100275	-1.26107	Nonsignificant	None
A0A0B2UUW5	Cytochrome b5	Cyb5a	695879	620161	767399	595907	536728	677263		A0A183VCP5	Tyrosine-protein phosphatase non-receptor type 9	TCNE_LOCUS18515	5552.39	2997.06	0	6278.68	3607.93	13919	0.538705	0.437825	-0.892433	Nonsignificant	None
A0A0B2UUW6	Uncharacterized protein (Fragment)	Tcan_13117	34289.3	24202.3	20049.1	20954.7	19553	25457.5		A0A0B2VJ29	non-specific serine/threonine protein kinase	Mapkapk3	26244.3	34447.3	22881.5	10972.7	0	12950.2	2.32896	0.0384659	1.21968	Significant	up
A0A0B2UUW7	Uncharacterized protein	Tcan_12539	63961.3	42947.9	41222.2	57182.3	52128.5	67361.4		A0A183VBJ1	Uncharacterized protein	-	18152.2	4022.93	0	16021.9	0	7905.52	0.926767	0.924178	-0.109722	Nonsignificant	None
A0A0B2UUX0	Tubulin--tyrosine ligase-like protein 12	ttll-12	490835	576581	531282	557519	445551	540110		A0A183UDC6	Vacuolar protein sorting-associated protein 35	TCNE_LOCUS6496	8790.07	11956.3	9646.42	9704.49	8965.62	5345.59	1.26554	0.266031	0.339752	Nonsignificant	None
A0A0B2UUX1	Rap guanine nucleotide exchange factor 1	RAPGEF1	146964	138160	134941	139819	118606	130796		A0A0B2VPJ2	Short coiled-coil-like protein	Tcan_04992	16814.8	18393.4	14480.9	5670.85	6261.13	12084.6	2.06895	0.021666	1.0489	Significant	up
A0A0B2UUX2	NTF2-related export protein	ran-4	1.1832e+06	1.32235e+06	1.24772e+06	1.74741e+06	1431450	1.24828e+06		A0A0B2V9I9	Solute carrier family 2, facilitated glucose transporter member 1	SLC2A1	7028.98	7581.53	8192.86	4250.5	5326.72	14485.6	0.947658	0.909219	-0.0775614	Nonsignificant	None
A0A0B2UUX3	Alpha-1,3-mannosyl-glycoprotein 2-beta-N-acetylglucosaminyltransferase	gly-13	24113.3	23656.4	23676.4	36689.7	24459.8	40157.1		A0A0B2URI1	Uncharacterized protein	Tcan_02053	16524.9	12482	15991.5	7350.03	9565.84	7149.44	1.86984	0.00933317	0.902917	Nonsignificant	None
A0A0B2UUX4	Dystrophin-1	dys-1	22091.1	7690	11544.5	9597.74	8840.7	9010.57		A0A0B2ULY9	C17orf59	Tcan_07775	11012.5	10871.1	20515.6	10470.2	0	13614.4	1.17362	0.658939	0.230966	Nonsignificant	None
A0A0B2UUX8	28S ribosomal protein S30, mitochondrial	MRPS30	129188	145209	142307	49178.1	67965.1	123503		A0A0B2VY54	Nephrin	NPHS1	12139.3	27434.1	18806.5	13718	0	10379.2	1.61512	0.294575	0.691642	Nonsignificant	None
A0A0B2UUX9	Piezo-type mechanosensitive ion channel component 1	Piezo1	67052.5	84196.8	67731.6	76249.1	69572.7	76011.8		A0A0B2UZH8	Regulator of G-protein signaling rgs-7	rgs-7	9389.34	10593.6	5411.93	9505.91	0	14647	0.700946	0.285436	-0.512626	Nonsignificant	None
A0A0B2UUY2	Odorant response abnormal protein 4	odr-4	186221	218759	172819	136508	129571	163689		A0A183V739	SOSS complex subunit A homolog	TCNE_LOCUS16559	6281.7	6492.69	10570.7	5795.69	7760.78	10703.5	0.962292	0.885947	-0.0554538	Nonsignificant	None
A0A0B2UUY8	Hexosyltransferase	B3GALT5	44867.7	35306.6	38843	26590.8	28214.9	26719.3		A0A0B2VBN5	Prolyl 4-hydroxylase subunit alpha-2	phy-2	11267.3	7443.1	11324.2	12957	6347.66	5019.89	1.23474	0.529802	0.30421	Nonsignificant	None
A0A0B2UUZ0	Pepsin inhibitor-3-like repeated domain-containing protein	Tcan_07756	527991	434299	595050	302321	490640	626461		A0A183U0F5	RRM domain-containing protein	TCNE_LOCUS1975	7563.46	14541.7	9130.99	0	11887.8	12459.7	0.855288	0.565652	-0.225519	Nonsignificant	None
A0A0B2UUZ1	Uncharacterized protein	Tcan_09133	122936	82512.3	108641	31876.6	28525.3	43515.1		A0A0B2UIR0	Fringe glycosyltransferase	fng	16658.9	14401.4	17686.1	10411.3	4564.67	9380.87	2.00134	0.0165016	1.00097	Significant	up
A0A0B2UUZ2	Ras-related protein Rab-27A	Rab27a	47154.2	53099.6	43033.5	46124.9	38541.6	41039.5		A0A183UGL6	Small ribosomal subunit protein eS4	TCNE_LOCUS7636	4897.91	6404.44	8901.19	5746.15	11981.5	6665.99	0.82823	0.571167	-0.271896	Nonsignificant	None
A0A0B2UUZ4	Protein furry-like protein-like	FRYL	61624.2	63215	56933.1	56371.1	56228.7	51119.7		A0A0B2V875	Poly(ADP-ribose) polymerase pme-5	pme-5	7660.83	8145.34	0	11871.2	4579.32	8030.51	0.968474	0.930732	-0.0462145	Nonsignificant	None
A0A0B2UUZ6	Dihydroflavonol-4-reductase	ANT18	186442	283219	217026	218752	134796	157414		A0A183TVP3	EF-hand domain-containing protein	TCNE_LOCUS313	62182.8	37662	89228.8	14134	0	10353.7	5.14744	0.0780395	2.36386	Nonsignificant	None
A0A0B2UUZ8	Beta-lactamase domain-containing protein 2	lact-2	22684.9	21836.6	20267	14289.6	13575.3	31519.3		A0A183VDT3	PUM-HD domain-containing protein	TCNE_LOCUS18903	3594.22	0	6321.8	8387.68	6216.5	9930.37	0.606248	0.158348	-0.72202	Nonsignificant	None
A0A0B2UV00	Protein argonaute-2	Ago2	42188.5	42030.5	44261.5	36650	41419	50449.4		A0A0B2V507	ER lumen protein-retaining receptor	erd-2	2477.73	2877.31	4857.46	6050.91	5139.27	13367.8	0.415852	0.151969	-1.26586	Nonsignificant	None
A0A0B2UV01	Antigen-like protein	CD109	1.22798e+06	1.18918e+06	1.08924e+06	1.58139e+06	1498520	1.53e+06		A0A0B2UN56	Uncharacterized protein	Tcan_12813	7890.92	4108.92	6688.18	4574.69	4330	15750.5	0.757976	0.639264	-0.399777	Nonsignificant	None
A0A0B2UV02	2-(3-amino-3-carboxypropyl)histidine synthase subunit 1	dph-1	19819.6	10846.5	20206.5	9617.92	20839.7	19629.8		A0A0B2VC67	Solute carrier family 12 member 2	SLC12A2	5777.34	8447.97	8900.27	7934.25	5146.06	11614.4	0.936457	0.816543	-0.0947151	Nonsignificant	None
A0A0B2UV04	Transmembrane protein 208	TMEM208	19842.1	26447.9	19858.6	15453.3	18728.1	22402		A0A0B2VWM0	Carboxypeptidase A1 (Fragment)	CPA1	11807	0	13996	10569.6	8862.28	5277.39	1.5664	0.120982	0.64745	Nonsignificant	None
A0A0B2UV08	U4/U6.U5 small nuclear ribonucleoprotein 27 kDa protein	snrnp27	32080.8	48974.9	40466.6	39936.6	32119.5	48695.3		A0A0B2VVY2	G-protein-signaling modulator 1	Gpsm1	9170.7	15375.5	10951.6	10346	9661.41	4715.47	1.43582	0.233134	0.52188	Nonsignificant	None
A0A0B2UV17	Integrator complex subunit 7	ints7	292850	306128	287450	124002	197119	498001		A0A0B2VNK8	Nucleolar complex protein 3 homolog	Tcan_14239	14496.8	16045.5	11450.7	13152.2	6271.72	5326.19	1.69668	0.110389	0.762716	Nonsignificant	None
A0A0B2UV19	U3 small nucleolar RNA-associated protein 25 homolog	diexf	20331.7	20447.2	22271.3	0	0	12037.1		A0A0B2UPA0	Sulfhydryl oxidase	Qsox2	28187.5	14875	19821.8	10519.1	0	14243	1.69303	0.197747	0.759606	Nonsignificant	None
A0A0B2UV22	Mitogen-activated protein kinase kinase kinase MLT	MLTK	8144.49	3623.47	11094.7	0	0	16554.2		A0A0B2VPH9	Cadherin-related hmr-1	hmr-1	19275.8	18915.9	26055.7	14703.1	10060.8	0	1.7296	0.0796922	0.790439	Nonsignificant	None
A0A0B2UV23	Protein argonaute-2	tag-76	20386.1	22570.7	25119.9	18022	18609.2	22725.4		A0A183U5E0	histone deacetylase	TCNE_LOCUS3710	31984.5	47722.4	18764.1	10571.4	0	14206.2	2.64945	0.157249	1.4057	Nonsignificant	None
A0A0B2UV25	Uncharacterized protein	Tcan_13569	40772.4	45139.2	45532.3	0	23113.6	43344.3		A0A183U030	PH domain-containing protein	TCNE_LOCUS1850	19274.6	21329.3	13338.2	0	18355.7	6433.98	1.45066	0.378049	0.53671	Nonsignificant	None
A0A0B2UV26	FAM203 family protein	Tcan_07728	92786.8	92324.4	72243.6	114900	110604	109758		A0A0B2UKQ9	26S proteasome non-ATPase regulatory subunit 2	Psmd2	7426.11	15125.3	0	15034.7	0	9776.55	0.90892	0.831073	-0.137776	Nonsignificant	None
A0A0B2UV31	Putative exonuclease mut-7	mut-7	20200.9	22931.2	18189.9	17256.2	13583.1	17719.2		A0A0B2W3Q3	TLDc domain-containing protein	Tcan_17755	8951.84	4124.95	4643.54	10218.6	0	14616.2	0.475687	0.0849184	-1.07192	Nonsignificant	None
A0A0B2UV32	Uncharacterized protein M01A8.2	M01A8.2	7286.17	14592.7	4303.96	4313.29	0	0		A0A0B2UXP9	Transcriptional repressor NF-X1-like protein	nfx-1	12297.6	7449.47	12648.1	7902.93	8310.94	8632.37	1.30382	0.271429	0.38275	Nonsignificant	None
A0A0B2UV33	Transducin beta-like protein 3	TBL3	34375.7	40299.5	23085.9	25914.9	21634.8	42801.6		A0A0B2UQ35	MARVEL domain-containing protein	Tcan_14784	4088.33	10262.9	7523.78	8988.29	6172.1	9702.97	0.879809	0.657939	-0.184737	Nonsignificant	None
A0A0B2UV34	Cathepsin L	CL1	38269.5	35556.6	27726	43157.7	31326.6	32052		A0A0B2UY10	Putative oxidoreductase dhs-27	dhs-27	43307.8	30590.1	28321.4	6905.5	13228.5	4819.73	4.09635	0.0083083	2.03434	Significant	up
A0A0B2UV35	Ubiquitin-fold modifier 1	tag-277	757636	815209	803747	728065	723388	632561		A0A183UFK4	Anaphase-promoting complex subunit 4	TCNE_LOCUS7274	5655.3	12960.4	15254.4	0	6117.18	18986.2	0.899482	0.84889	-0.152833	Nonsignificant	None
A0A0B2UV36	Nucleolar and coiled-body phosphoprotein 1	NOLC1	163345	185130	177213	119149	97178	150637		A0A0B2UY67	Putative serpin-like protein	Tcan_08051	33477.6	0	13889	5531.74	19581.2	0	1.88614	0.453383	0.915437	Nonsignificant	None
A0A0B2UV42	Bridge-like lipid transfer protein family member 1 N-terminal domain-containing protein	Tcan_11978	0	19821.3	0	0	0	0		A0A183V7P6	SAP domain-containing protein	TCNE_LOCUS16766	7439.48	6512.88	6333.43	6316.23	8534.28	10317.3	0.806023	0.248852	-0.311107	Nonsignificant	None
A0A0B2UV43	Ras suppressor protein 1	RSU1	237687	268317	225500	301046	287848	259831		A0A0B2VAE6	BTB/POZ domain-containing protein 9	BTBD9	6824.45	5903.41	7119.1	9237.78	7188.42	8793.13	0.786974	0.0682128	-0.345613	Nonsignificant	None
A0A0B2UV46	Putative zinc finger protein	ZK686.4	30938	55624.4	39882.1	33581.4	26261.7	45198.7		A0A0B2V7C7	Serpin B8	Serpinb8	155337	160627	137342	6906.78	2787.1	15551.5	17.956	5.77355e-05	4.16639	Significant	up
A0A0B2UV48	Uncharacterized protein (Fragment)	Tcan_00621	6197.18	0	0	15194.1	9440.59	0		A0A0B2UY00	Zonadhesin	ZAN	18634.1	10856.3	30683.9	18729.9	6590.94	0	1.58432	0.458228	0.663861	Nonsignificant	None
A0A0B2UV50	Chitotriosidase-1	CHIT1	59756.3	53541.2	56391.4	125333	147619	70305.8		A0A183UJF7	Pre-mRNA-processing factor 19	TCNE_LOCUS8627	7075.77	13483.8	10649	1750.17	12045.1	11669.5	1.22556	0.644817	0.293443	Nonsignificant	None
A0A0B2UV54	Uncharacterized protein	Tcan_15162	97203.2	103989	125568	68250.3	32759	27703.2		A0A0B2VTE5	Uncharacterized protein	Tcan_17993	8037.95	15891.3	11406.2	7955.61	12038.7	5503.75	1.38581	0.331169	0.470728	Nonsignificant	None
A0A0B2UV56	tRNA (cytosine(34)-C(5))-methyltransferase	NSUN2	90072.8	93450.9	72822.1	69041.2	64237.4	84889.8		A0A0B2VRG7	Coiled-coil domain-containing protein	CCDC132	7855.56	13381.8	12094.8	9104.52	9283.42	7128.53	1.3063	0.222738	0.385486	Nonsignificant	None
A0A0B2UV58	Bridge-like lipid transfer protein family member 1 C-terminal domain-containing protein (Fragment)	Tcan_11964	0	0	17025.7	0	31127.6	0		A0A0B2VLV0	Solute carrier family 22 member 18	Slc22a18	23004.7	25266.3	31595.6	13318.4	0	12204.4	2.08615	0.0255254	1.06084	Significant	up
A0A0B2UV67	Uncharacterized protein	Tcan_11999	69510.1	54968.5	55733.7	70903.7	62542.1	75988		A0A183UDF4	non-specific serine/threonine protein kinase	TCNE_LOCUS6524	13922.6	16219.6	18265.5	10640.9	7525.3	7402.89	1.89322	0.00976021	0.920839	Nonsignificant	None
A0A0B2UV69	DAZ protein 1	daz-1	86173.4	118370	104733	19759.3	13576.9	21334.7		A0A0B2UT63	MOG interacting and ectopic P-granules protein 1	mep-1	14041.7	11655	5551.53	0	8603.15	16970.9	0.814584	0.635762	-0.295865	Nonsignificant	None
A0A0B2UV73	EH domain-containing protein 4	EHD4	0	0	34292.8	22988.5	0	29629.5		A0A0B2VDZ4	Uncharacterized protein F58A4.6	F58A4.6	4884.87	5761.75	4300.95	9250.3	3083.87	13259.9	0.584025	0.352993	-0.775898	Nonsignificant	None
A0A0B2UV74	Protein DEK	DEK	93952.4	112281	89383.7	77918.2	83794.1	104244		A0A0B2VMR8	Maternal effect lethal protein 47	mel-47	21797.3	36962.3	28087.1	5481.33	0	20117.3	2.26175	0.132642	1.17744	Nonsignificant	None
A0A0B2UV76	Kinesin-like protein	KIF21A	88393.5	74171.7	80463.4	80570.2	81509.4	88234		A0A0B2UVR8	Ribosome biogenesis protein NOP53	Y39B6A.33	7579.6	19452.8	9008.18	11587.3	0	14012.2	0.938574	0.883077	-0.091457	Nonsignificant	None
A0A0B2UV81	Transmembrane protein	Tcan_09675	7740.78	11104	12513.1	17832.3	24043.5	10468.1		A0A0B2W4Z4	Uncharacterized protein	Tcan_15202	4327.12	2289.7	6299.3	9180.95	9177.9	7322.63	0.502935	0.0316219	-0.991555	Nonsignificant	None
A0A0B2UV82	CSN8_PSD8_EIF3K domain-containing protein	Tcan_06746	217297	269707	302189	259772	228867	295664		A0A0B2UVD8	Uncharacterized protein	Tcan_13732	32774.8	49061	21431.3	17609.7	8072.98	0	2.68058	0.143198	1.42255	Nonsignificant	None
A0A0B2UV83	Lipase	LIPF	61966.3	49835.4	55341.9	110159	120184	92274.6		A0A0B2V4E2	Ephrin-B1	EFNB1	35027.5	35480.9	21423.1	11544.7	14139.8	0	2.38618	0.0599762	1.2547	Nonsignificant	None
A0A0B2UV86	Maestro heat-like repeat-containing protein family member 1	MROH1	105977	114689	100287	84158.4	65313.4	75942.4		A0A0B2VSC6	Phosphatidylinositol 4-phosphate 5-kinase type-1 alpha	Pip5k1a	6808.28	4112.08	4402.05	14305.1	7351.88	4027.94	0.596553	0.333885	-0.745278	Nonsignificant	None
A0A0B2UV89	4-coumarate--CoA ligase 1	4CL1	17106.4	8917.25	13559.6	26765.9	27125.8	25083.8		A0A0B2VE98	Coronin	CORO2A	10005.7	11045.6	9500.61	3020.53	11310.9	11398.8	1.18739	0.598605	0.247799	Nonsignificant	None
A0A0B2UV91	Pseudouridine-5-monophosphatase	HDHD1	103716	132969	147030	148177	83277.4	91704.6		A0A183V3S8	Uncharacterized protein	-	15179.8	13186.4	14205.4	9096.01	6957.3	9679.1	1.6544	0.00509234	0.726306	Nonsignificant	None
A0A0B2UV92	TIL domain-containing protein	Tcan_11286	0	8712.27	0	48990.7	66145.6	17483.8		A0A0B2VU76	Phytanoyl-CoA hydroxylase-interacting protein-like	phyhipl	12351.6	20130.1	12387.6	7246.76	7488.22	11034.2	1.7412	0.0901469	0.800083	Nonsignificant	None
A0A0B2UV94	Pseudouridine-5-monophosphatase	HDHD1	219902	229457	154594	167363	194496	244324		A0A0B2VGT9	Uncharacterized protein (Fragment)	Tcan_00899	34396.8	24867.1	46414.4	18819.3	0	6978.17	2.73098	0.0931155	1.44942	Nonsignificant	None
A0A0B2UV95	Mitochondrial import inner membrane translocase subunit TIM17	tim-17	15301.9	12521.8	14802.5	8301.95	9421.48	11202.5		A0A183UEF2	Trafficking protein particle complex subunit 9	TCNE_LOCUS6872	10674.7	18294.1	16074.1	9255.75	7503.12	9068.72	1.74398	0.0514106	0.802383	Nonsignificant	None
A0A0B2UV97	Papilin	Ppn	175454	203995	183612	193323	173186	129137		A0A0B2UR73	Protein lin-2	lin-2	12576.1	10217.7	8314.9	8134.79	9272.87	8463.78	1.20243	0.243699	0.265954	Nonsignificant	None
A0A0B2UV98	Kringle domain-containing protein	Tcan_06961	0	0	0	19625.6	12799.5	15474.9		A0A0B2VTU3	Periodic tryptophan protein 2-like protein (Fragment)	F55F8.3	7753.07	13521.3	10258.9	0	5558.22	20357.3	0.811179	0.707235	-0.301907	Nonsignificant	None
A0A0B2UVA1	U3 small nucleolar RNA-associated protein 18-like protein	Tcan_18245	20732.2	0	0	0	15436.7	0		A0A183UY51	Iron-sulfur clusters transporter ABCB7, mitochondrial	TCNE_LOCUS13421	15750.6	7288.95	11855.3	9348.71	13527.1	3041.7	1.34638	0.486453	0.429088	Nonsignificant	None
A0A0B2UVA4	Uncharacterized protein	Tcan_18249	0	0	8406.04	4601.38	3184.36	3833.42		A0A0B2W4Q7	DNA-directed RNA polymerase subunit	Znrd1	10056.1	7720.11	10631.9	9445.17	9345.93	7140.95	1.09548	0.517913	0.131565	Nonsignificant	None
A0A0B2UVA7	Uncharacterized protein	Tcan_12600	1.65958e+06	1.27961e+06	1.61664e+06	3.60075e+06	3798440	3.30586e+06		A0A183V3X9	Disintegrin and metalloproteinase domain-containing protein 12	TCNE_LOCUS15449	7111.57	7263.6	7955.98	15245.3	10697.4	0	0.573858	0.244775	-0.801234	Nonsignificant	None
A0A0B2UVB0	Uncharacterized protein	Tcan_17005	1.73265e+06	1.36319e+06	1.24775e+06	9.26418e+06	9725580	1.19447e+07		A0A0B2VZR2	Sulfide:quinone oxidoreductase, mitochondrial	SQRDL	30745.8	25978.3	32044.3	4618.36	12593	8763.47	3.41748	0.00208392	1.77293	Significant	up
A0A0B2UVB2	Striatin-interacting protein 2	STRIP2	43312.2	45348.9	47859.7	40004.9	31856.2	46939.7		A0A183VD34	Uncharacterized protein	TCNE_LOCUS18654	16026.9	12067.5	14272	14167.4	0	11875.9	1.08451	0.565168	0.117046	Nonsignificant	None
A0A0B2UVB5	thioredoxin-dependent peroxiredoxin	Tcan_08625	7.1872e+06	8.45796e+06	7.17569e+06	7.23532e+06	8557290	8.23214e+06		A0A0B2V1X9	Uncharacterized protein C02C2.5	C02C2.5	58489.2	0	14847.3	10673.5	15384.6	0	2.81435	0.394109	1.4928	Nonsignificant	None
A0A0B2UVB9	Uncharacterized protein	Tcan_00248	7361.09	9131.8	5119.05	8243.61	3864.91	0		A0A0B2VEN4	Mesoderm induction early response protein 3	MIER3	9960.77	12459	21614.6	0	12275.1	13835.1	1.12432	0.748069	0.169056	Nonsignificant	None
A0A0B2UVC0	Cytochrome c oxidase assembly factor 4-like protein, mitochondrial	COA4	56069.6	45558.4	85455	51567.5	57502.8	46161.6		A0A0B2VBS7	[histone H3]-trimethyl-L-lysine(9) demethylase	jmjd-2	10162.5	15284.3	0	6204.15	19968.3	0	0.972274	0.965083	-0.0405647	Nonsignificant	None
A0A0B2UVC2	Fat-like cadherin-related tumor suppressor-like protein	kug	196788	185376	204669	189337	254195	214682		A0A0B2V8J1	U6 snRNA-associated Sm-like protein LSm1	LSM1	10559.9	10698.5	10629.9	9693.5	5657.34	10876.1	1.21586	0.354709	0.28198	Nonsignificant	None
A0A0B2UVC6	Cuticle collagen dpy-5	dpy-5	2.10992e+07	1.87799e+07	2.08054e+07	1.30846e+07	19506300	1.65575e+07		A0A183V1T4	Integrator complex subunit 2	TCNE_LOCUS14704	8862.31	7885.12	10077.6	8599.43	17662.7	0	0.680957	0.314453	-0.554365	Nonsignificant	None
A0A0B2UVD2	Muscle M-line assembly protein unc-89	unc-89	698529	758556	692380	645246	553113	674453		A0A0B2UNY4	E3 ubiquitin-protein ligase RBBP6	Rbbp6	10936.9	19258.9	8845.17	10300.3	8115.28	7851.63	1.4863	0.263263	0.571725	Nonsignificant	None
A0A0B2UVD5	Uncharacterized protein	Tcan_11989	18756.8	48189.3	50591.9	22761.1	0	24156.3		A0A0B2VNP8	Mediator of RNA polymerase II transcription subunit 4	mdt-4	9061.57	17612.4	12940.5	7373.94	9064.03	9860.21	1.50636	0.160259	0.591065	Nonsignificant	None
A0A0B2UVD7	TLC domain-containing protein 2	tlcd2	49650.1	46634.8	44358.9	27435.2	22632.4	30329.2		A0A0B2UU14	Sex comb on midleg-like protein 2	SCML2	16122.4	28110.9	25871.1	13392.8	0	12953.6	1.77392	0.121328	0.826937	Nonsignificant	None
A0A0B2UVD8	Uncharacterized protein	Tcan_13732	32774.8	49061	21431.3	17609.7	8072.98	0		A0A0B2UTY5	Ancient ubiquitous protein 1-like protein	F44B9.5	13591.8	19718.6	13455.5	13549.8	8214.44	4734.1	1.76486	0.109421	0.819557	Nonsignificant	None
A0A0B2UVD9	asparaginase	Tcan_15507	117074	170780	125967	28739.7	5977.11	31871.1		A0A0B2V535	Transmembrane protein	TMEM135	16860.8	16816.4	18425.2	0	13272.4	13291	1.30763	0.0163309	0.386952	Nonsignificant	None
A0A0B2UVE1	asparaginase (Fragment)	Tcan_15502	39772.6	74473.8	57224.7	0	0	0		A0A0B2V0A1	Serine/threonine-protein phosphatase 1 regulatory subunit 10	PPP1R10	7742.07	2679.12	11762.4	9429.85	0	17223.8	0.55486	0.276092	-0.849806	Nonsignificant	None
A0A0B2UVE4	UPF0235 protein C15orf40-like protein (Fragment)	Tcan_16255	41970.4	52040.1	71270.4	38847.9	26085.3	32691.2		A0A0B2VX43	NAD-dependent protein deacetylase sir-2.1	sir-2.1	6948.35	7660.82	9465.63	6476.35	6419.18	13842.8	0.900384	0.747743	-0.151388	Nonsignificant	None
A0A0B2UVE6	DNA-(apurinic or apyrimidinic site) endonuclease	Rrp1	46505	49437.3	45282.2	32088.9	33853.7	48956.5		A0A183V957	GHMP_kinases_N domain-containing protein	-	9913.19	9614.35	10976.9	10803.3	15945.5	0	0.76027	0.205415	-0.395416	Nonsignificant	None
A0A0B2UVE8	Chondroitin proteoglycan 3	cpg-3	2.32789e+06	2.07827e+06	2.74544e+06	218140	321411	49921.1		A0A183V499	PKS_ER domain-containing protein	TCNE_LOCUS15569	54157	18718.2	33696.3	13141	13653	0	2.65163	0.163954	1.40688	Nonsignificant	None
A0A0B2UVF2	Secreted protein	Tcan_11540	88383.6	28931.2	0	450585	261883	381420		A0A0B2VYM4	WD repeat-containing protein 47	Wdr47	14741.4	6802.56	12505.1	16086.8	10741.8	0	0.846087	0.610601	-0.241122	Nonsignificant	None
A0A0B2UVF3	Multiple C2 and transmembrane domain-containing protein 2	MCTP2	69120.8	76330.2	37162.2	102169	83472.6	123705		A0A183UYU1	TBC domain-containing protein kinase-like protein	TCNE_LOCUS13661	12235.8	13410	8660.57	10316.2	10458.1	6091.6	1.27695	0.287405	0.352702	Nonsignificant	None
A0A0B2UVF5	Nuclear pore complex protein Nup85	EEED8.10	39479	52874.3	50458	30733.2	26637.8	44776.7		A0A183V3A8	Uncharacterized protein	TCNE_LOCUS15228	12298	3986.73	4835.11	8318.22	12373.9	6241.28	0.784151	0.577021	-0.350797	Nonsignificant	None
A0A0B2UVF6	Uncharacterized protein	Tcan_16262	344247	470050	339108	37737.1	26279.1	22218.8		A0A183V6J0	Rab3 GTPase-activating protein catalytic subunit	-	43455.7	35889.7	26498.4	14323.5	12616	0	2.6193	0.0416148	1.38918	Significant	up
A0A0B2UVF8	Uncharacterized protein	Tcan_05437	63311.9	32085.2	62455.7	0	0	0		A0A183U6Z9	Uncharacterized protein	TCNE_LOCUS4269	10832.4	14867.7	9425.03	9997.36	8086.38	8885.04	1.30243	0.189645	0.381211	Nonsignificant	None
A0A0B2UVG4	Uncharacterized protein	Tcan_11550	450836	353586	474407	282317	284056	316013		A0A0B2USV5	Myotubularin-related protein 9	MTMR9	11541.4	12026.9	12931	10601.9	3959.77	12434.5	1.35202	0.343179	0.435112	Nonsignificant	None
A0A0B2UVG6	Uncharacterized protein	Tcan_14764	186928	143032	93730.1	436067	454360	522410		A0A183TZS9	WD_REPEATS_REGION domain-containing protein	-	8384.57	10627.5	5001.21	7439.99	10209.8	9361.69	0.889001	0.61383	-0.169742	Nonsignificant	None
A0A0B2UVG9	Apple domain-containing protein	Tcan_17131	4129.28	12180.4	0	23878	10659.1	7852.04		A0A183UYP4	VWFA domain-containing protein	-	19385.8	8303.53	9626.73	0	13541.3	13470.8	0.920969	0.788887	-0.118775	Nonsignificant	None
A0A0B2UVH5	Germ cell-expressed protein R06C7.1	R06C7.1	41087	47578.1	38612.3	46363.5	41087.8	49780.9		A0A0B2UVY3	Putative serine/threonine-protein kinase C01C4.3	C01C4.3	6452.59	4658.43	0	7967.49	10438	8614.83	0.616814	0.0595077	-0.697092	Nonsignificant	None
A0A0B2UVH6	Alpha-mannosidase 2	MAN2A1	257426	295198	262452	212310	216067	269071		A0A0B2V787	GTPase-activating protein pac-1 (Fragment)	pac-1	11148	13958.5	11117	11767.5	5724.08	9538.34	1.34013	0.200258	0.422371	Nonsignificant	None
A0A0B2UVH7	Pleckstrin homology domain-containing family M member 2	PLEKHM2	20844.7	20586.7	18748.6	16827.6	19379.4	19269.3		A0A0B2UST5	Endoprotease bli-4	bli-4	14120.8	24585	20885.2	12576.4	10091.4	4376.43	2.20347	0.0500488	1.13977	Nonsignificant	None
A0A0B2UVH9	Multiple PDZ domain protein	Mpdz	35182.6	36453.7	37478.1	100156	95661.3	107697		A0A0B2V491	RNA polymerase-associated protein LEO1	leo1	7501.15	11931.5	10185.1	5090.98	9758.87	12199.3	1.09496	0.744485	0.130877	Nonsignificant	None
A0A0B2UVI1	Spindle-and centromere-associated protein	PUMA1	3.89361e+06	3.9424e+06	3.88548e+06	2.9857e+06	2974580	2.4616e+06		A0A0B2VKM5	Putative serine/threonine-protein kinase K06H7.1	K06H7.8	7876.08	0	1742.32	6098	10228.7	10758.4	0.532677	0.250986	-0.908666	Nonsignificant	None
A0A0B2UVI2	Endoplasmic reticulum vesicle transporter N-terminal domain-containing protein	Tcan_09348	48365.1	62504.3	55878.2	58410.3	48323.7	69954.9		A0A0B2UZ67	Elongation of very long chain fatty acids protein	elo-4	11820.4	6936.65	6451.71	8720.53	6002.49	12370.4	0.930439	0.815305	-0.104017	Nonsignificant	None
A0A0B2UVI4	Arf-GAP with SH3 domain, ANK repeat and PH domain-containing protein 1	ASAP1	23553.8	23688.7	19298	32840.7	30406	36271.3		A0A0B2VFQ9	Signal transducer and activator of transcription b	stat-b	10575.8	10540.3	9005.02	10511.1	6252.29	10335.6	1.11152	0.534636	0.152533	Nonsignificant	None
A0A0B2UVI5	Uncharacterized protein	Tcan_11973	1.38915e+06	1.28191e+06	1.73472e+06	1.4146e+06	1517950	908141		A0A0B2UWY7	Transcription enhancer factor-like protein egl-44	egl-44	10971.2	11403.6	12565.4	15811.9	0	11307.4	0.858922	0.363024	-0.2194	Nonsignificant	None
A0A0B2UVI7	Methyltransferase-like protein 13	Tcan_03910	0	0	0	5388.25	6210.61	11293.7		A0A183VGD4	Uncharacterized protein	TCNE_LOCUS19804	14139.8	12013.5	5957.42	8252.34	8877.68	10025.2	1.18249	0.545743	0.241825	Nonsignificant	None
A0A0B2UVJ4	Uncharacterized protein	Tcan_03903	313689	326942	289979	337236	364960	350969		A0A0B2V8T9	Uncharacterized protein	Tcan_07629	9092.73	10914.9	8895.62	10798.7	6465	9952.63	1.06198	0.722208	0.0867588	Nonsignificant	None
A0A0B2UVJ8	Large ribosomal subunit protein uL16	rpl-10	2.92873e+06	3.17877e+06	3.02819e+06	1.76189e+06	1680610	1.99215e+06		A0A183VHG6	Uncharacterized protein	TCNE_LOCUS20186	17839.4	0	6717.09	7358.89	0	19860.8	0.902158	0.888165	-0.148548	Nonsignificant	None
A0A0B2UVK1	sphingolipid 4-desaturase	DEGS1	239069	168460	209852	86796.6	71883.9	118607		A0A0B2V0G8	Calpain-5	tra-3	9098.42	7668.79	10111	13003.8	6647.68	7597.27	0.986403	0.955976	-0.0197506	Nonsignificant	None
A0A0B2UVK2	Uncharacterized protein	Tcan_12535	35654.9	28420.2	28137.1	31632	30136.8	35863.5		A0A0B2VK12	MOB kinase activator-like 2	Mob1	14828.2	13214.7	11635.8	5784.71	11578	9945.05	1.45302	0.102626	0.53905	Nonsignificant	None
A0A0B2UVK7	V-type proton ATPase subunit H	vha-15	954480	980639	988141	617778	772011	882531		A0A183UY56	PPM-type phosphatase domain-containing protein	TCNE_LOCUS13426	7584.76	12428.5	5735.99	9336.3	5652.44	12364.9	0.941349	0.857011	-0.0871978	Nonsignificant	None
A0A0B2UVK9	HTH psq-type domain-containing protein	Tcan_12546	36861.8	40738.2	30471.5	14719.1	23891.2	30090.3		A0A0B2V4E1	Transmembrane protein 186	Tmem186	11237.6	13385.1	11083.1	6581.1	7669.8	13107.7	1.3051	0.265483	0.384163	Nonsignificant	None
A0A0B2UVL1	Uncharacterized protein	Tcan_09993	94882.3	76889.3	80138.2	65351.3	64614.2	68631.8		A0A0B2V4G0	CDP-diacylglycerol--glycerol-3-phosphate 3-phosphatidyltransferase	PGS1	15171.2	21379.3	17240.6	9204.61	7390.21	10790.8	1.96421	0.0131931	0.973949	Nonsignificant	None
A0A0B2UVL3	Antigen-like protein	CD109	952453	877552	857916	1.21017e+06	1149860	1.15654e+06		A0A0B2UUX4	Dystrophin-1	dys-1	22091.1	7690	11544.5	9597.74	8840.7	9010.57	1.50554	0.394978	0.590282	Nonsignificant	None
A0A0B2UVL4	Ras-related protein Rab-7a	RAB7A	574154	701400	580325	414616	393955	486590		A0A0B2V047	EGF-like domain-containing protein	Tcan_14160	6351.65	15091.6	9021.79	13563.4	10395.8	3535.5	1.10803	0.813506	0.148002	Nonsignificant	None
A0A0B2UVL8	ADAM10 endopeptidase	ADAM10	104037	128807	99328	23588.8	25814.6	21889.2		A0A183V2I6	Uncharacterized protein	TCNE_LOCUS14956	8150.76	11699.8	16938.1	7227	9006.01	11305.6	1.33589	0.334458	0.417803	Nonsignificant	None
A0A0B2UVN0	GDP-Man:Man(3)GlcNAc(2)-PP-Dol alpha-1,2-mannosyltransferase	Tcan_18266	147714	145781	144690	167754	161029	162528		A0A183UVG5	Eukaryotic translation initiation factor 6	EIF6	22770.1	17927.2	13385.8	10053.7	5607.86	11955.9	1.95829	0.0555381	0.969597	Nonsignificant	None
A0A0B2UVN2	SREBP regulating gene protein	Tcan_07734	43296.2	54146.7	39741.1	38370.6	28403.6	17898.1		A0A0B2W253	Mucolipin-3	Mcoln3	12910.7	14466.9	20016.6	14534.8	6783.23	6313.3	1.71523	0.127084	0.778405	Nonsignificant	None
A0A0B2UVN4	Mitotic spindle assembly checkpoint protein MAD2A	MAD2L1	77425.9	65796.9	58189.3	51588.2	42204.7	53158.6		A0A0B2V3M5	Uncharacterized protein F56D1.2	F56D1.2	26911.2	27817.5	33888.9	15717.9	0	11917.9	2.13775	0.0156415	1.09609	Significant	up
A0A0B2UVN5	Signal transducing adapter molecule 1	stam-1	115235	112060	101955	90764	81742.8	82668.9		A0A183UJK9	alpha-1,2-Mannosidase	TCNE_LOCUS8679	19584.3	38814.7	17427	15336.1	0	12314.3	1.82821	0.286271	0.870434	Nonsignificant	None
A0A0B2UVN6	methylcrotonoyl-CoA carboxylase	F02A9.4	64760.2	61031.9	68884.1	29492.3	38194.4	48254.6		A0A0B2VAZ9	Metalloendopeptidase	nas-4	14233	15366.2	17690.2	19448.1	8381.62	0	1.13283	0.698165	0.179926	Nonsignificant	None
A0A0B2UVN8	Uncharacterized protein	Tcan_06958	7998.24	8765.28	10157.4	14697.7	11533	16942.6		A0A0B2UX49	F-box/WD repeat-containing protein 9	FBXW9	17651.2	23941.8	32249.9	10207.8	17634.7	0	1.76811	0.178906	0.822208	Nonsignificant	None
A0A0B2UVP3	Uncharacterized protein	Tcan_07723	10054.3	11690.4	9824.33	17017.7	13740.6	15686.8		A0A0B2VR01	Protein patched-like protein 1	ptc-1	7122.58	9654.89	5970.51	13135.4	6116.28	8669.28	0.814728	0.498956	-0.29561	Nonsignificant	None
A0A0B2UVP6	Kinetochore protein NDC80	ndc-80	20715.5	23939.6	45337.2	38716.7	63266	77636.7		A0A0B2UMP1	Protein toll	Tl	15201.3	11991.9	12946.9	13013.2	0	14930.4	0.957645	0.705084	-0.0624374	Nonsignificant	None
A0A0B2UVP8	Uncharacterized protein	Tcan_03401	12310.2	1.24744e+06	8778.94	1.01266e+06	0	0		A0A183UQK5	Uncharacterized protein	TCNE_LOCUS10775	6020.54	3576.61	0	10618.1	6186.02	11139.9	0.515162	0.135256	-0.956901	Nonsignificant	None
A0A0B2UVQ2	Tyrosine-protein phosphatase non-receptor type 14	PTPN14	8263.49	4306.12	11225.5	63151.9	56297.7	76533.5		A0A183UJ87	Sm domain-containing protein	TCNE_LOCUS8557	8297.59	18722.8	0	13608.1	0	14414.8	0.964225	0.93236	-0.0525585	Nonsignificant	None
A0A0B2UVQ3	Fatty-acid and retinol-binding protein 1	far-1	1.59277e+07	1.74689e+07	2.59978e+07	1.08516e+07	15350600	1.71432e+07		A0A183UKG2	Uncharacterized protein	TCNE_LOCUS8982	23561	7144.56	0	0	16851.6	11178.4	1.09545	0.891716	0.131529	Nonsignificant	None
A0A0B2UVQ8	Uncharacterized protein (Fragment)	Tcan_18253	24572.8	30884.9	24659.3	68348	53204.7	81995.3		A0A0B2V6B7	Uncharacterized protein	Tcan_09041	30379.3	29226.6	14251	23399.8	0	4731.28	1.7503	0.354638	0.807604	Nonsignificant	None
A0A0B2UVR3	UTP--glucose-1-phosphate uridylyltransferase	UGP2	2.2181e+06	2.31322e+06	2.31753e+06	3.11882e+06	2609290	2.46689e+06		A0A0B2VMG8	Zinc finger CCHC domain-containing protein 24	ZCCHC24	10715.6	7503.47	0	5414.02	9991.02	12726.3	0.971463	0.934605	-0.0417691	Nonsignificant	None
A0A0B2UVR6	Uncharacterized protein	Tcan_17009	0	0	0	166275	125828	30139.1		A0A0B2VP14	Sphingosine kinase 1	SPHK1	33429.7	26572.9	27190.6	0	15478.9	12684.5	2.06398	0.015624	1.04543	Significant	up
A0A0B2UVR7	Endophilin-B1	SH3GLB1	299869	335874	293569	232164	253780	272221		A0A0B2VGJ2	Enhancer of rudimentary homolog	Erh	8650.63	21811.8	18268.3	15539.1	0	12679.8	1.15126	0.708359	0.20321	Nonsignificant	None
A0A0B2UVR8	Ribosome biogenesis protein NOP53	Y39B6A.33	7579.6	19452.8	9008.18	11587.3	0	14012.2		A0A183V0F7	RB1-inducible coiled-coil protein 1	TCNE_LOCUS14227	7660.26	16210.2	11256.4	10484.7	6496.16	11257.5	1.24394	0.470564	0.314916	Nonsignificant	None
A0A0B2UVR9	Uncharacterized protein	Tcan_17006	234979	149422	151160	994541	854703	1.04897e+06		A0A0B2UYB7	Protein JTB	JTB	19822.6	19209.2	24254.8	6529.75	12061.4	9692.12	2.2376	0.00665364	1.16195	Significant	up
A0A0B2UVS2	Sulfate permease family protein 3	sulp-3	0	0	0	14826.3	26740.8	29309.2		A0A0B2VYD7	Uncharacterized protein	Tcan_04045	12997.3	15360.9	19147.8	12738.9	8181.71	7410.92	1.67679	0.0590894	0.745701	Nonsignificant	None
A0A0B2UVS5	Fatty acid-binding-like protein 5	lbp-5	8.44842e+06	9.59625e+06	9.27841e+06	6.01695e+06	4403890	4.5428e+06		A0A0B2VWQ2	Histone H3.3 type 2	his-72	18552.6	20248.3	13633.2	11577.9	6252.45	10523.6	1.84927	0.0352642	0.886954	Nonsignificant	None
A0A0B2UVT1	Peptidyl-prolyl cis-trans isomerase	cyn-3	1.0209e+07	1.03621e+07	1.05543e+07	9.24393e+06	10585200	1.10515e+07		A0A183TXX1	Calponin-homology (CH) domain-containing protein	TCNE_LOCUS1091	13059.4	14132.8	10994.3	15257.6	13112.9	0	0.897328	0.384189	-0.156292	Nonsignificant	None
A0A0B2UVT2	Putative phospholipase D F09G2.8	F09G2.8	0	0	0	10952.9	6038.54	17001.3		A0A0B2W528	RING-type E3 ubiquitin transferase	znrf2	9911.08	9689.25	7188.58	5803.63	8972.51	13598	0.944132	0.838211	-0.0829401	Nonsignificant	None
A0A0B2UVU2	Calmodulin	cmd-1	2.55611e+06	2.44778e+06	3.74005e+06	2.07272e+06	2786540	3.04739e+06		A0A0B2V229	Deoxynucleotidyltransferase terminal-interacting protein 2	DNTTIP2	10358.5	8549.78	13919.9	6182.02	8015.06	14198.8	1.15609	0.636469	0.209255	Nonsignificant	None
A0A0B2UVU4	Uncharacterized protein F35H12.5	F35H12.5	12517.6	19833	17420.9	28274.1	16375.5	21684.5		A0A0B2VV58	HMG box domain-containing protein	Tcan_04194	19196.6	16778.5	17422	10200.4	5140.48	13150.3	1.87417	0.0274973	0.906249	Nonsignificant	None
A0A0B2UVU8	COP9 signalosome complex subunit 7	CSN7	137933	169388	166316	163815	131146	146967		A0A183UEN2	Protein asunder	TCNE_LOCUS6952	11835.4	27365.1	10042.8	6444.09	4318.39	17797.5	1.7242	0.374892	0.785928	Nonsignificant	None
A0A0B2UVV0	C-type lectin domain-containing protein	Tcan_11546	147378	2.15835e+06	48065.1	1.1348e+07	12860800	2.13233e+07		A0A0B2W5P1	Carboxypeptidase A2	Cpa2	10150.5	9265.13	7837.98	5796.71	10740	12069.1	0.95273	0.834655	-0.0698612	Nonsignificant	None
A0A0B2UVV3	Cytoplasmic polyadenylation element-binding protein 3	cpb-3	29016.5	42091.5	28924.4	0	0	0		A0A183UEU8	Glycerophosphocholine phosphodiesterase GPCPD1-like protein T05H10.7	TCNE_LOCUS7018	7661.83	0	9545.82	9027.76	7427.05	12156.1	0.902154	0.661105	-0.148554	Nonsignificant	None
A0A0B2UVV4	Splicing factor U2AF 35 kDa subunit	U2af1	168613	199702	204506	134644	128101	196607		A0A0B2VDT4	Nuclear pore complex protein	Nup107	9934.06	22249.5	14019	10347.9	0	18268.6	1.07637	0.855984	0.106168	Nonsignificant	None
A0A0B2UVV6	Structural maintenance of chromosomes protein 2	smc2	245387	272636	280358	283728	257060	297311		A0A0B2VT10	Uncharacterized protein	Tcan_03799	6110.09	11570.1	8093.05	7647.69	11805.9	9227.87	0.898603	0.653817	-0.154245	Nonsignificant	None
A0A0B2UVV8	Large ribosomal subunit protein bL28m	MRPL28	22634.5	0	30962.4	0	0	19624.2		A0A0B2VHA6	Transmembrane protein	Tcan_18881	54040.7	52793.8	49177	6425.64	10969.1	11309.9	5.43505	3.85924e-05	2.44229	Significant	up
A0A0B2UVW2	Tyrosine kinase receptor Cad96Ca	Cad96Ca	4353.47	0	0	12573.3	15086.7	12535		A0A0B2VI68	Ceramide-1-phosphate transfer protein	Gltpd1	11999.3	5932.66	10161.9	13403.9	6005.4	9297.21	0.978661	0.945249	-0.0311183	Nonsignificant	None
A0A0B2UVW4	Uncharacterized protein	Tcan_08341	21102.5	23658	24616.3	29519.8	24422.3	23309.7		A0A0B2V038	Bromodomain-containing protein 2	BRD2	17593.7	21237.1	14720.1	7374.47	8821.96	12573.4	1.86136	0.0276618	0.896355	Nonsignificant	None
A0A0B2UVW5	Microtubule-associated protein (Fragment)	Map4	38552.7	47072.8	29759.1	32753.2	17468.5	36312.7		A0A183VB67	Uncharacterized protein	-	13565.6	12410.2	13311	14789.4	0	13986.2	0.910189	0.0974638	-0.135762	Nonsignificant	None
A0A0B2UVX1	Thymidylate synthase	Tcan_11064	70490	50397.9	62818.2	37214	31032.8	42877.7		A0A0B2V3Q6	Glucose-induced degradation protein 4-like protein	Gid4	19032	7997.92	4845.19	0	17016.9	11807.5	0.737224	0.565506	-0.439825	Nonsignificant	None
A0A0B2UVY3	Putative serine/threonine-protein kinase C01C4.3	C01C4.3	6452.59	4658.43	0	7967.49	10438	8614.83		A0A0B2VIE0	IgGFc-binding protein	FCGBP	6510.04	11274.4	0	10180.7	18652.5	0	0.616807	0.373504	-0.697109	Nonsignificant	None
A0A0B2UVY4	Serine/arginine-rich splicing factor 12	SRSF12	12243.6	17363.1	14704.5	59047	38573.1	56587.8		A0A0B2VT98	SUN domain-containing ossification factor	SUCO	5015.24	9524	7281.57	9376.35	8475.37	11047	0.755079	0.191771	-0.405301	Nonsignificant	None
A0A0B2UVY5	TBC1 domain family member 24	Tbc1d24	20341.4	23688.1	21552.6	24134.7	20243.4	19907.7		A0A0B2UV95	Mitochondrial import inner membrane translocase subunit TIM17	tim-17	15301.9	12521.8	14802.5	8301.95	9421.48	11202.5	1.47363	0.0191306	0.559377	Nonsignificant	None
A0A0B2UVY6	THO complex subunit 4-B	alyref-b	131404	165615	158802	118376	97051.6	142583		A0A0B2UYA9	Uncharacterized protein T09E8.3	T09E8.3	17083.3	13179.9	16690.1	13618.7	15311.8	0	1.08198	0.540444	0.113675	Nonsignificant	None
A0A0B2UVY7	Akirin	akirin	4934.48	0	0	0	0	0		A0A0B2V6S7	Uncharacterized protein	Tcan_03996	10298.8	13372	13455.6	5547.23	14740.6	8653.26	1.28282	0.399008	0.359324	Nonsignificant	None
A0A0B2UVY8	non-specific serine/threonine protein kinase	sax-1	25362.2	17779.5	17490.9	16896.9	17501.3	16600.2		A0A183UYE5	Uncharacterized protein	TCNE_LOCUS13512	16157.8	22777	14307.4	9409.38	8402.53	11131.4	1.83953	0.0395784	0.879335	Nonsignificant	None
A0A0B2UVZ2	Uncharacterized protein	Tcan_11060	12213	22836.6	43303	20839.8	23302.9	35764.8		A0A0B2UUF2	Unconventional myosin-XV	MYO15A	10593.2	13568.5	9137.24	10513.1	6890.57	11543.1	1.15035	0.492202	0.202076	Nonsignificant	None
A0A0B2UVZ3	CHCH domain-containing protein	Tcan_15674	18011.1	14763	18949.1	0	11765.2	17748.1		A0A183UTX3	PDZ domain-containing protein	TCNE_LOCUS11943	5016.68	7384.79	8790.21	3010.39	10404	15555.8	0.731499	0.532869	-0.451072	Nonsignificant	None
A0A0B2UVZ5	Receptor-type tyrosine-protein phosphatase alpha	Ptpra	0	4035.36	0	41190.7	37090.9	54266.8		A0A0B2UZI1	Uncharacterized protein	Tcan_13859	1897.82	2495.29	0	8412.24	10338.4	10248.6	0.227236	0.00300176	-2.13774	Significant	down
A0A0B2UVZ7	WASH complex subunit strumpellin	Tcan_03108	39327.3	38900.2	37876.4	34077.4	27372	34738.1		A0A0B2VJR5	Choline/ethanolamine kinase	CHKB	17225.8	10931.4	11639.6	9608.79	11348.2	8059.18	1.37154	0.178597	0.455796	Nonsignificant	None
A0A0B2UVZ8	Mitochondrial 2-oxoglutarate/malate carrier protein	SLC25A11	281932	205725	200756	375321	427591	490760		A0A0B2VHR1	Uncharacterized protein	Tcan_10134	8687.84	12674.1	15476.1	6542.68	12988.8	9668.64	1.26157	0.400642	0.335219	Nonsignificant	None
A0A0B2UW02	thioredoxin-dependent peroxiredoxin	Tcan_08622	4.70613e+06	4.60774e+06	4.4645e+06	3.16776e+06	5215920	6.86305e+06		A0A183V285	Trehalase	-	10092.6	27018	34695.5	0	14156.1	15074.4	1.6377	0.39403	0.711671	Nonsignificant	None
A0A0B2UW03	Elongation factor Tu, mitochondrial	Tufm	995909	1.11266e+06	1.04177e+06	1.00011e+06	938504	1.0867e+06		A0A0B2VJD1	Sodium-coupled monocarboxylate transporter 1	slc5a8	18261.2	0	9138.9	11117.9	9893.59	8234.42	1.40533	0.348762	0.490907	Nonsignificant	None
A0A0B2UW07	Transcription elongation factor	T24H10.1	120262	137996	119089	82802.3	90992.1	102179		A0A183U2H1	ANK_REP_REGION domain-containing protein	TCNE_LOCUS2691	22757.3	23936.7	26225.7	19385	9862.59	0	1.66212	0.0833158	0.733028	Nonsignificant	None
A0A0B2UW08	Uncharacterized protein F10E9.4	F10E9.4	33129.2	46342.3	22215.8	0	0	43060.4		A0A183VDS0	Uncharacterized protein	TCNE_LOCUS18890	13784.2	14573.9	18752.3	15227.5	14131.7	0	1.06975	0.648921	0.0972729	Nonsignificant	None
A0A0B2UW10	Uncharacterized protein	Tcan_12019	138574	99141.6	116742	133648	122741	119791		A0A183TZ55	Carbonic anhydrase	TCNE_LOCUS1525	5522.04	10986.9	11276.5	17503.5	11870.6	0	0.63061	0.188666	-0.665181	Nonsignificant	None
A0A0B2UW17	Cytidine deaminase	cdd	56590.7	56742.4	36520.6	285446	281516	162451		A0A0B2UX10	Putative mitochondrial carrier C16C10.1	C16C10.1	19442.3	16931.7	0	0	13226.2	16214	1.23552	0.217599	0.305118	Nonsignificant	None
A0A0B2UW20	Golgi SNAP receptor complex member 1	gos-28	134454	132088	114823	115717	105290	126127		A0A0B2VRV0	Protein FAM184A/B N-terminal domain-containing protein	tag-278	15862.1	11888.1	19096.1	6411.21	11455.4	11612.2	1.58915	0.0981804	0.668254	Nonsignificant	None
A0A0B2UW21	Nucleolar GTP-binding protein 2	GNL2	10146.3	9275.11	8820.37	0	0	9652.08		A0A0B2UVZ3	CHCH domain-containing protein	Tcan_15674	18011.1	14763	18949.1	0	11765.2	17748.1	1.16836	0.435313	0.224485	Nonsignificant	None
A0A0B2UW23	Uncharacterized protein	Tcan_06235	0	0	0	16110	35781.3	19778.6		A0A0B2W1U8	Alcohol dehydrogenase [NADP(+)]	AKR1A1	8520.83	0	16127	15389.8	6502.42	7627.12	1.25246	0.625792	0.324762	Nonsignificant	None
A0A0B2UW26	Integrator complex subunit 4	INTS4	8556.32	8035.12	5129.29	10620.6	11249.3	16022.4		A0A183V8L3	SSD domain-containing protein	-	13958.9	14788.2	0	11138.7	0	18393.4	0.973421	0.924208	-0.0388642	Nonsignificant	None
A0A0B2UW27	Putative methyltransferase B0303.2	Tcan_18271	8733.22	4591.37	5982.66	15012.4	13786.6	13165.6		A0A0B2V845	Uncharacterized protein	Tcan_15146	5071.2	8904.76	6660.61	8172.62	10958.3	10430.3	0.698097	0.101174	-0.518501	Nonsignificant	None
A0A0B2UW32	Guanosine-3,5-bis(diphosphate) 3-pyrophosphohydrolase MESH1	hddc3	111671	84783.5	117723	87406.5	119097	131488		A0A0B2V531	Tetratricopeptide repeat protein 5	TTC5	18392.2	14174.8	10023.6	11478.4	8725.98	9389.9	1.43915	0.165114	0.525217	Nonsignificant	None
A0A0B2UW39	Putative serine/threonine-protein kinase zyg-1	zyg-1	332445	485835	577770	0	0	0		A0A0B2V704	Protein phosphatase 1 regulatory subunit 21	PPP1R21	21857.4	26294.1	14757.7	15959.3	0	13688	1.41461	0.258505	0.500407	Nonsignificant	None
A0A0B2UW40	Mothers against decapentaplegic-like protein 2	SMAD2	0	12546.5	12777.7	4585.46	4243.2	8871.21		A0A0B2V8N8	Threonylcarbamoyladenosine tRNA methylthiotransferase	Y92H12BL.1	12954.2	10074.4	8132.61	12782.8	0	16999.2	0.69754	0.156682	-0.519652	Nonsignificant	None
A0A0B2UW41	Glycerol-3-phosphate acyltransferase 3	AGPAT9	169518	221130	203413	55066.5	53531.5	48242.2		A0A0B2VMY2	Flavin-containing monooxygenase	Fmo5	16971.2	14352.5	15261.2	12392.1	6263.09	11133.3	1.56385	0.0502731	0.645103	Nonsignificant	None
A0A0B2UW43	Palmitoyltransferase	ZDHHC5	23814.6	38740.6	26803.1	8873.8	7458.42	0		A0A0B2W3U6	Small integral membrane protein 14	SMIM14	7475.57	6414.48	10199.1	8174.34	10125.1	11520.2	0.807828	0.268354	-0.30788	Nonsignificant	None
A0A0B2UW46	Cytochrome c oxidase subunit 6B1	COX6B1	309038	244718	325146	340716	409830	369839		A0A0B2VSP2	General transcription factor IIH subunit 4	GTF2H4	10128.3	9557.75	8102.79	12683.7	4673.64	12508.7	0.93045	0.810891	-0.104	Nonsignificant	None
A0A0B2UW50	Diamine acetyltransferase 2	SAT2	70689.1	39988.9	104534	45836.4	35548.1	65204.6		A0A0B2V9C8	protein-tyrosine-phosphatase	ptp-1	18710	21691.6	11588.9	8677.13	12767.8	8489.76	1.7368	0.0902291	0.796428	Nonsignificant	None
A0A0B2UW51	Protein lin-2	lin-2	12361.2	23205.3	19616.7	11100.2	10177.5	17727.2		A0A0B2VSX7	BTB and MATH domain-containing protein 42	bath-42	32490.6	16891	36029.9	10040.5	19923.8	0	1.9003	0.208162	0.926226	Nonsignificant	None
A0A0B2UW58	Histidine-rich membrane protein KE4-like protein 2	hke-4.2	210546	164719	219450	136539	129213	216124		A0A0B2W012	Uncharacterized protein C19orf47-like protein	Tcan_07063	14097.1	11046.7	20491.4	7264.13	11376.6	11368.8	1.52069	0.168389	0.604725	Nonsignificant	None
A0A0B2UW59	Ryanodine receptor 44F	Rya-r44F	134681	132845	132178	178955	136616	115339		A0A0B2V3H6	Putative neuropeptide Y receptor 11	npr-11	5607.25	9762.15	8178.35	14147.6	10600.2	5263.72	0.784624	0.491957	-0.349927	Nonsignificant	None
A0A0B2UW65	Uncharacterized protein	Tcan_17000	461996	461332	409895	204353	181595	174029		A0A0B2VMR9	Uncharacterized protein	Tcan_06821	11715.3	13696.5	16564.5	4926.65	9694.88	15465.6	1.39516	0.303112	0.480429	Nonsignificant	None
A0A0B2UW69	Tyrosine-protein phosphatase Lar-like	ptp-3	22230.6	15895	13103.2	88169.7	79722.3	109460		A0A0B2V6N3	Pre-mRNA-splicing regulator WTAP	wtap	9115.78	8986.01	11872.8	6482.81	10557.7	13056.9	0.99592	0.98562	-0.00589808	Nonsignificant	None
A0A0B2UW76	Chromo domain-containing protein LHP1	LHP1	30366.4	34699.5	34813.2	18001.2	15507.7	22762.6		A0A183UZF8	Uncharacterized protein	-	4874.96	2396.55	8475.83	13298.7	7649.21	9209.52	0.522171	0.120331	-0.937404	Nonsignificant	None
A0A0B2UW77	NADH-ubiquinone oxidoreductase 75 kDa subunit, mitochondrial	Ndufs1	1.71873e+06	1.79155e+06	1.7224e+06	1.64949e+06	1689900	1.84995e+06		A0A0B2V234	Uncharacterized protein	Tcan_17867	6624.35	0	1036.5	12275.9	4838.93	13075.3	0.38063	0.214846	-1.39354	Nonsignificant	None
A0A0B2UW81	U3 small nucleolar RNA-associated protein 6-like protein	Utp6	17216.5	19476.9	21060.6	7705.95	15396.2	22564.5		A0A0B2VUD1	Acyl-coenzyme A thioesterase 8	Acot8	13794.9	15085.8	0	8488.86	12490.6	9228.76	1.43408	0.0779397	0.520126	Nonsignificant	None
A0A0B2UW82	Ubiquitin carboxyl-terminal hydrolase 37	USP37	0	7812.55	0	0	0	0		A0A183U875	Uncharacterized protein	TCNE_LOCUS4695	6064.37	12625.5	13732.6	0	8116.46	22119.6	0.714873	0.528496	-0.484241	Nonsignificant	None
A0A0B2UW93	fructose-bisphosphatase	Fbp2	1.02064e+06	1.1008e+06	903751	2.20593e+06	1605610	1.19084e+06		A0A0B2UP11	Gfo/Idh/MocA-like oxidoreductase N-terminal domain-containing protein	Tcan_10290	0	18718	20015.9	17217.8	13076	0	1.27861	0.191262	0.354574	Nonsignificant	None
A0A0B2UW94	TBC1 domain family member 9B	TBC1D9B	49891.6	46199.7	39527.2	46613.8	44526.6	52973.9		A0A183U557	Uncharacterized protein	-	13369.7	20083.6	12047	14334.4	15978.9	0	1.00067	0.99772	0.000965196	Nonsignificant	None
A0A0B2UWA2	C-type lectin domain-containing protein	Tcan_11543	10048.4	278959	0	3.33874e+06	2465220	2.46519e+06		A0A0B2VWK3	Protein melted-like protein	K10B4.3	15885.7	21829.4	17013.9	12183.1	9043.9	9102.86	1.80446	0.0178585	0.851569	Nonsignificant	None
A0A0B2UWA3	Cytochrome P450 3A31	CYP3A31	89531.3	62479.8	125824	49046.5	83222	59510.1		A0A183UQZ3	Nuclear pore complex protein Nup85	TCNE_LOCUS10913	13244	25240.2	15379.1	8262.22	7564.46	14566.9	1.77219	0.143962	0.825535	Nonsignificant	None
A0A0B2UWA5	E3 ubiquitin-protein ligase RNF25	Rnf25	30962.4	38431.8	33918	20880.1	26137.6	28034.5		A0A0B2UPC4	Sex determination protein fox-1	fox-1	28461.3	32133.1	39475	9167.22	9771.8	11479.4	3.28976	0.00217774	1.71798	Significant	up
A0A0B2UWA8	Uncharacterized protein (Fragment)	Tcan_09803	3212.19	1502.41	3463.73	14920	18498.4	29086.5		A0A183UVT0	Ephrin RBD domain-containing protein	TCNE_LOCUS12600	55366	74159.8	69399.5	16080.2	0	14342.8	4.35909	0.00601408	2.12403	Significant	up
A0A0B2UWB7	Serine/threonine-protein phosphatase	C06A1.3	179438	115233	89158.3	570867	522118	697378		A0A0B2VG63	Mitochondrial coenzyme A transporter SLC25A42	slc25a42	9407.71	2719.32	3844.07	9103.25	12641.2	8682.19	0.524905	0.117182	-0.929872	Nonsignificant	None
A0A0B2UWC2	Glycosylphosphatidylinositol anchor attachment 1 protein	Gpaa1	53403.6	55767.2	45718.9	50766.5	51447.8	54313.3		A0A0B2VPV7	GRAM domain-containing protein 4	Gramd4	17840.8	19896.6	17980.2	9798.45	8664.44	11996.4	1.82925	0.00205171	0.87125	Nonsignificant	None
A0A0B2UWC5	Activin_recp domain-containing protein	Tcan_03339	16400.6	23130.1	20936.6	35272.4	45854.6	24035.7		A0A0B2W452	Collagen alpha-1(XII) chain	COL12A1	0	12667.1	21882.1	7007.19	6790.34	16747.4	1.69664	0.284424	0.76268	Nonsignificant	None
A0A0B2UWC6	Phosphatidylinositol glycan anchor biosynthesis class U protein	PIGU	20079.2	32701.6	25687.2	26513.3	11657.2	31241		A0A0B2W0X3	Diacylglycerol kinase	dgk-5	7098.47	7841.32	8507.11	7496.33	6848.38	16208.3	0.767417	0.515567	-0.381917	Nonsignificant	None
A0A0B2UWC7	E3 ubiquitin-protein ligase RNF13	RNF13	58993.8	60404.9	36944.5	54213.3	45501.1	54484.2		A0A0B2VIF6	sphingolipid 4-desaturase	DEGS2	16452.6	10678.2	18294.3	14315.2	0	16285.1	0.989642	0.961846	-0.0150209	Nonsignificant	None
A0A0B2UWD4	Activating signal cointegrator 1	TRIP4	58683.8	61363.9	45227	48807	39367.3	53587.6		A0A183V4P1	PH domain-containing protein	TCNE_LOCUS15711	23593.7	41988	26458.5	10942.8	7566.55	12117.6	3.00521	0.0252457	1.58746	Significant	up
A0A0B2UWD8	Cuticle collagen sqt-1	sqt-1	14270.6	28338.9	18385.5	20044.9	19228.9	24251.7		A0A183TY15	Vacuolar protein sorting-associated protein 53 homolog	TCNE_LOCUS1135	18131.4	22916	14155.8	10337.3	10553.8	9760.13	1.80101	0.0826232	0.848805	Nonsignificant	None
A0A0B2UWE2	Putative multifunctional protein ADE2	Tcan_15177	371791	565066	404680	200934	124073	193029		A0A0B2UNR3	Ig-like domain-containing protein	Tcan_13115	14189.5	19264.6	13280.4	19147.4	11525.6	0	1.01576	0.952303	0.0225557	Nonsignificant	None
A0A0B2UWE5	Putative phospholipid-transporting ATPase VD	Atp10d	14429.9	24019.2	14731.8	5485.38	0	15691.6		A0A183UXA8	UDP-glucuronosyltransferase	TCNE_LOCUS13128	7759.05	14458.4	16194.8	15760.9	14956.8	0	0.833661	0.499253	-0.262467	Nonsignificant	None
A0A0B2UWE9	Splicing factor 3A subunit 3	Sf3a3	108147	128965	100289	88318.2	86331.5	117734		A0A0B2VAI9	Beta-lactamase-like protein 2-like protein	Y53F4B.39	21593.2	26800.5	31900.2	13193.7	0	17542.4	1.74158	0.0717263	0.800395	Nonsignificant	None
A0A0B2UWF2	Peroxidase mlt-7	mlt-7	324115	296296	321560	184731	156404	271236		A0A183VAI5	Uncharacterized protein	TCNE_LOCUS17755	6850.45	14056.9	12813.3	15258.1	8045.23	7433.07	1.09709	0.781638	0.133684	Nonsignificant	None
A0A0B2UWF5	RNA-binding protein with serine-rich domain 1-B	rnps1-b	118618	142296	120709	100957	100101	156748		A0A183UTQ6	Solute carrier family 25 member 36-A	TCNE_LOCUS11876	11563.1	12945.2	9782.23	8741.42	9436.93	12569.8	1.11521	0.472847	0.15731	Nonsignificant	None
A0A0B2UWF7	Zinc finger with UFM1-specific peptidase domain protein	ZUFSP	16913.9	21592.2	11807	23129.2	18772.5	24357.6		A0A0B2VMZ1	Beta-1,4-N-acetylgalactosaminyltransferase	bre-4	44363.4	56449.6	41108.8	11452.3	9541.68	9802.09	4.60844	0.0143439	2.20428	Significant	up
A0A0B2UWF8	Ribonuclease P protein subunit p29	POP4	0	10806.6	4717.96	0	6482.68	7662.25		A0A0B2VDL4	Transmembrane protein	tmem201	24141.3	33664.9	23816	12908.8	11533.3	6377.67	2.64837	0.0111188	1.4051	Significant	up
A0A0B2UWG0	Uncharacterized protein	Tcan_05254	0	7351.82	20823.9	20508.4	22787.9	32633.3		A0A183UW34	Non-specific serine/threonine protein kinase	TCNE_LOCUS12704	9963.58	14594.6	6797.82	11571.1	9905.46	9380.28	1.01618	0.947138	0.0231518	Nonsignificant	None
A0A0B2UWG2	UPAR/Ly6 domain-containing protein	Tcan_06223	22506	15989.6	18728.3	0	10333.6	0		A0A0B2V662	Pre-mRNA-splicing factor SPF27	bcas2	9006.58	16265.9	8980.35	15341.3	9842.65	5742.88	1.10754	0.778741	0.147363	Nonsignificant	None
A0A0B2UWG3	Troponin T	mup-2	1.19391e+07	1.10996e+07	1.09348e+07	2.07253e+07	22050600	1.7161e+07		A0A0B2V8V1	GTPase-activating protein pac-1 (Fragment)	pac-1	10133.2	8218	10368.3	12391.8	6501.16	12183.3	0.924162	0.720589	-0.113783	Nonsignificant	None
A0A0B2UWG8	Synaptobrevin-like protein YKT6	ykt6	246526	245751	232229	164729	186482	198064		A0A0B2W252	Hexosyltransferase	B3gnt7	3327.54	11764	7491.38	8692.4	13147.8	9242.37	0.726548	0.370436	-0.460871	Nonsignificant	None
A0A0B2UWG9	Uncharacterized protein	Tcan_18681	0	0	0	25946.3	27567.3	31697.4		A0A0B2VPF4	Brix domain-containing protein F44G4.1	F44G4.1	9632.61	5343.46	2221.01	12728.6	5933.36	12434.7	0.553021	0.207867	-0.854595	Nonsignificant	None
A0A0B2UWH3	V-type proton ATPase subunit a	unc-32	105230	119499	118482	130818	125040	127151		A0A183UZR6	RNA helicase	TCNE_LOCUS13986	13911.8	14715.8	13129.7	11998.7	7598.07	11579.9	1.33938	0.0750981	0.421563	Nonsignificant	None
A0A0B2UWH7	Methylmalonic aciduria type A-like protein, mitochondrial	mmaa-1	2.50602e+06	2.86598e+06	2.25094e+06	1.43361e+06	1546220	2.06253e+06		A0A183US90	BRICHOS domain-containing protein	TCNE_LOCUS11360	26422.6	21121.6	22734.6	23614.3	0	7611.34	1.50045	0.302956	0.585395	Nonsignificant	None
A0A0B2UWI4	Malate dehydrogenase, mitochondrial	mdh-2	3.62882e+06	3.89673e+06	3.71453e+06	2.298e+06	2275660	2.65793e+06		A0A183UZC3	SRCR domain-containing protein	TCNE_LOCUS13843	9180.64	9747.96	8526.03	12440.4	10860.9	7931.22	0.87904	0.409184	-0.185999	Nonsignificant	None
A0A0B2UWI8	Ferrochelatase	hemH	134713	138666	152935	122868	38481.8	71375.9		A0A183UE89	Piwi domain-containing protein	TCNE_LOCUS6804	14453.8	22762.5	15986.8	8843.61	9054.49	13367.5	1.70165	0.068161	0.766933	Nonsignificant	None
A0A0B2UWJ0	Uncharacterized protein	Tcan_11452	2.26929e+06	3.20329e+06	3.27334e+06	0	0	0		A0A0B2V991	Uncharacterized protein	Tcan_06583	17890.4	16979.3	12543.9	14650.9	9761.29	6871.78	1.51559	0.127982	0.599875	Nonsignificant	None
A0A0B2UWJ4	Head-tail adaptor protein	Tcan_18343	133858	113330	126027	61338.5	54367.2	128822		A0A0B2V611	Supervillin	SVIL	27870.1	26815.3	19060.1	10761.5	12382.1	8146.96	2.35679	0.00961664	1.23683	Significant	up
A0A0B2UWJ9	protein-serine/threonine phosphatase	NFI1	21086.7	16881.6	23654	17631.3	13844.2	25097.3		A0A0B2VWX2	Exportin-5	Xpo5	10000	9866.24	10713.3	8749.65	8137.26	14468.1	0.97527	0.910123	-0.0361266	Nonsignificant	None
A0A0B2UWK0	Uncharacterized protein	Tcan_13040	19393.5	25921.3	18888.8	21893.3	29858.4	28473.1		A0A0B2VEK0	Peptidyl-prolyl cis-trans isomerase	cyn-11	14574.2	20288.9	20617.9	11434.2	8579.15	11370.4	1.76783	0.0209976	0.821977	Nonsignificant	None
A0A0B2UWK6	Mitochondrial import inner membrane translocase subunit	tin-9.1	36382.2	32704.9	55743	22995.5	20326.6	22286.4		A0A0B2VQ66	Nischarin	NISCH	27728.5	29576	27168	8003.62	0	23584.4	1.7828	0.356118	0.834143	Nonsignificant	None
A0A0B2UWK7	kynurenine--oxoglutarate transaminase	CCBL2	103340	112580	121518	184710	174419	178428		A0A183UZ67	PH domain-containing protein	TCNE_LOCUS13787	3458.46	8223.31	6696.32	11501.5	9281.39	10907.3	0.579931	0.0461051	-0.786047	Nonsignificant	None
A0A0B2UWL3	Metalloproteinase inhibitor 2	TIMP2	490662	610434	569751	16925.7	0	0		A0A183V5A0	Carboxylesterase type B domain-containing protein	TCNE_LOCUS15920	7809.79	0	8137.85	6097.94	14532.5	11206.3	0.751379	0.466171	-0.412387	Nonsignificant	None
A0A0B2UWL4	Tubulin-specific chaperone C	TBCC	73294.6	85530	64256.9	90986.6	65459	86863.7		A0A0B2UYM9	Uncharacterized protein	Tcan_10822	7426.72	8858.99	7865.98	16025.1	9504.83	6319.45	0.758309	0.464561	-0.399142	Nonsignificant	None
A0A0B2UWL5	C-myc promoter-binding protein	DENND4A	417219	470876	389902	414051	419599	480227		A0A0B2V6S3	Protein VPRBP	Vprbp	10069.9	20209.8	12662.7	8276.71	5687.94	17937.9	1.34605	0.486956	0.42873	Nonsignificant	None
A0A0B2UWM1	Putative glutamate synthase [NADPH]	glt1	114792	100428	109587	107623	114397	107507		A0A0B2V5K2	WD repeat and FYVE domain-containing protein 3	WDFY3	17067.1	24390.9	15067.2	14144.7	6685.91	11090.4	1.77078	0.0829666	0.824388	Nonsignificant	None
A0A0B2UWN2	Large ribosomal subunit protein mL42	Mrpl42	21365.6	27295.7	26952.2	6169.46	10783.8	20198.9		A0A183UD96	DRIM domain-containing protein	TCNE_LOCUS6466	11852.9	16058	18390.2	8219.9	12995	10706.7	1.45046	0.11186	0.536514	Nonsignificant	None
A0A0B2UWN3	Mannosyl-oligosaccharide glucosidase	F13H10.4	526588	551880	533785	464301	413227	588958		A0A0B2V7I1	RING-type domain-containing protein	Tcan_18329	15874.7	16933.8	17514	0	18375.8	13549.4	1.05084	0.698432	0.0715459	Nonsignificant	None
A0A0B2UWN6	Major sperm protein	Tcan_08338	231851	149497	150674	234334	217726	253669		A0A0B2VM22	Transmembrane protein	TMEM203	0	10346.8	7396.23	11932.1	12967.9	7143.41	0.83058	0.531166	-0.26781	Nonsignificant	None
A0A0B2UWP0	Nuclear cap-binding protein subunit 1	ncbp1-a	68948.9	81722.6	70196.7	35643.9	30959.1	43245		A0A183ULT5	Dihydroorotate dehydrogenase (quinone), mitochondrial	TCNE_LOCUS9455	18904.7	31109.4	24208.5	10104.1	8713.61	13250.1	2.31455	0.0205121	1.21073	Significant	up
A0A0B2UWP3	Proton myo-inositol cotransporter	SLC2A13	80082.2	62126	52197.1	55272.8	49364.1	68016.8		A0A183TZ71	Uncharacterized protein	TCNE_LOCUS1541	0	6890.53	4407.01	17080.5	7354.56	7635.44	0.528408	0.318906	-0.920276	Nonsignificant	None
A0A0B2UWP7	Uncharacterized protein (Fragment)	Tcan_00664	210770	206936	98864.5	1.55955e+06	1277940	1.58143e+06		A0A183U7G9	Uncharacterized protein	TCNE_LOCUS4439	21301.8	11475.5	16262.5	11195.5	7388.86	13552.3	1.52598	0.168611	0.609733	Nonsignificant	None
A0A0B2UWP8	Regulator of nonsense transcripts 1	UPF1	50339.2	57086.2	45629.3	29504	31252.3	39201.6		A0A0B2UXV2	Uncharacterized protein	Tcan_17530	28054	25316.4	23045	8371	12732.4	11089.2	2.37369	0.00156973	1.24713	Significant	up
A0A0B2UWQ1	Heat shock 70 kDa protein D	hsp-4	85062.2	80166.3	69325.8	84407	86770.6	111182		A0A0B2VLB4	Methyltransferase-like protein 13	Tcan_14448	8705.89	8992.61	8757.58	16113.7	6675.23	9411.68	0.821603	0.565174	-0.283487	Nonsignificant	None
A0A0B2UWQ3	Uncharacterized protein	Tcan_05665	18829.7	20174.7	17047.9	26126.1	30857.7	26910.7		A0A0B2VEU8	Splicing factor U2AF 35 kDa subunit	U2af1	15288.3	24833.8	19837.8	18669.5	13556.3	0	1.24041	0.408044	0.310819	Nonsignificant	None
A0A0B2UWQ9	Uncharacterized protein	Tcan_11993	27823.3	27431.4	31836.9	15581.3	6962.12	11114.9		A0A0B2V4M8	F-box domain-containing protein	Tcan_02787	10254.6	17267.3	17345.3	6150.77	7578.05	18504.1	1.39197	0.407526	0.477127	Nonsignificant	None
A0A0B2UWR9	DUF4440 domain-containing protein	Tcan_11994	19532.6	23260.6	21278.2	17847.7	8076.57	17353.7		A0A0B2V9L2	Uncharacterized protein	Tcan_04648	17819.3	14364.5	8064.99	11346.6	5522.62	15393.1	1.24755	0.546375	0.319101	Nonsignificant	None
A0A0B2UWS5	Extracellular superoxide dismutase [Cu-Zn] (Fragment)	sod-4	0	12148.1	0	22944.9	0	0		A0A183UAB1	Mucosa-associated lymphoid tissue lymphoma translocation protein 1	TCNE_LOCUS5431	7128.72	5805.06	5715.08	9103.44	12916.6	10266.3	0.577609	0.0202232	-0.791835	Nonsignificant	None
A0A0B2UWS6	Golgi-specific brefeldin A-resistance guanine nucleotide exchange factor 1	GBF1	82743.7	100970	85220.3	68836.7	68314.7	82061.5		A0A0B2W144	Uncharacterized protein	Tcan_18861	36995.7	21470.4	29948.2	11060	13092.7	8133.74	2.73844	0.0165451	1.45335	Significant	up
A0A0B2UWS7	Glycine receptor subunit alphaZ1	glra1	5057.45	11075.1	6068.13	0	6708.83	8926.6		A0A0B2VIA0	Uncharacterized protein	Tcan_16703	23841.4	11771.1	17427.6	6587.5	8139.63	17683.5	1.6365	0.234628	0.710615	Nonsignificant	None
A0A0B2UWT0	40S ribosomal protein S21	rps21	532401	522587	724534	447344	566284	755835		A0A0B2UPP6	Prion-like-(Q/N-rich) domain-bearing protein 38 (Fragment)	pqn-38	9618.45	10734.1	11247.1	9377.76	8985.71	14061.4	0.974547	0.879283	-0.0371958	Nonsignificant	None
A0A0B2UWT3	Arrestin domain-containing protein 5	Arrdc5	7763.71	12694	5895.93	2903.82	0	4420.65		A0A0B2VZI8	Elongation of very long chain fatty acids protein	elo-3	29209.1	46637.5	42863.5	0	15205.9	17226.8	2.44014	0.0425677	1.28696	Significant	up
A0A0B2UWT4	Uncharacterized protein	Tcan_03621	115165	166959	252523	159283	109708	116996		A0A183UQT8	Transthyretin-like protein 46	TCNE_LOCUS10858	18044.3	7532.74	14140.8	12844.5	9341.42	10263.7	1.22399	0.496406	0.291587	Nonsignificant	None
A0A0B2UWT6	Zinc metalloproteinase	toh-1	111475	119374	103261	111287	136388	143944		A0A0B2V7U5	Uncharacterized protein	Tcan_13014	5555.12	26384	6611.97	12106.7	4034.03	16392.8	1.18496	0.806895	0.244843	Nonsignificant	None
A0A0B2UWT7	Putative glutathione reductase 2	trxr-2	43733.8	50177	20441.4	56271.8	51461.2	46198.8		A0A0B2V4R0	Ribulose-phosphate 3-epimerase	Rpe	2890.79	2475.72	882.148	14993	8001.32	9555.82	0.19197	0.0164845	-2.38105	Significant	down
A0A0B2UWT9	NADH dehydrogenase [ubiquinone] 1 alpha subcomplex subunit 12	Y94H6A.8	686268	789619	688376	735693	713476	827092		A0A183UKF7	CLIP1 zinc knuckle domain-containing protein	TCNE_LOCUS8977	10156.2	7363.31	13560.6	11073.6	11577.5	9952.9	0.95326	0.797778	-0.0690589	Nonsignificant	None
A0A0B2UWU2	Uncharacterized protein	Tcan_12336	5773.84	10474.4	5713.15	0	0	6077.35		A0A0B2VNS6	Mitogen-activated protein kinase kinase kinase dlk-1	dlk-1	9807.5	16406.6	11201.2	8593.92	10111.5	13934.2	1.14632	0.567827	0.197006	Nonsignificant	None
A0A0B2UWU4	PI-PLC X domain-containing protein 3	Plcxd3	149301	175463	170076	149064	116617	138732		A0A0B2VSW7	CX domain-containing protein	Tcan_08424	4235.1	5349.31	6886.33	6656.11	19061.2	6978.11	0.503763	0.262866	-0.989183	Nonsignificant	None
A0A0B2UWU7	Phosphatidylserine decarboxylase proenzyme, mitochondrial	psd-1	78501.5	78988.5	65999.6	84839.3	115257	125007		A0A0B2VL51	Mitogen-activated protein kinase kinase kinase 13-A	map3k13-a	13361.1	17235.5	13742.5	11433.2	15971.5	5331.78	1.35443	0.308765	0.437683	Nonsignificant	None
A0A0B2UWU8	Uncharacterized protein	Tcan_16781	0	56716	0	625376	374934	1.30622e+06		A0A0B2VSB0	Double-strand break repair protein mre-11	mre-11	11150.8	10458.7	7070.72	7010.74	12918.5	12841.4	0.87518	0.589456	-0.192349	Nonsignificant	None
A0A0B2UWV1	Thiamine pyrophosphokinase	tpk-1	35982.2	73670.3	56890.8	35859.9	41515.7	19587.5		A0A0B2VIY0	SAYSvFN domain-containing protein 1	SAYSD1	19054.9	16048	22967.3	9266.45	3402.65	20121.6	1.77094	0.186488	0.824512	Nonsignificant	None
A0A0B2UWV2	phosphoenolpyruvate carboxykinase (GTP)	PEPCK	627718	495979	361910	2.23353e+06	2335110	2.86029e+06		A0A0B2V904	Rho GTPase-activating protein 26	Arhgap26	14474	16787.2	14549.9	9739.81	9401.54	13693.2	1.39521	0.0513615	0.480481	Nonsignificant	None
A0A0B2UWV4	Uncharacterized protein	Tcan_17008	21628.2	22623.4	17938.2	15393.7	20721.1	22056.5		A0A0B2VLQ8	Major facilitator superfamily domain-containing protein 8	mfsd8	22942.4	31032.7	27771.2	0	11176.9	21725.9	1.65632	0.117978	0.727981	Nonsignificant	None
A0A0B2UWV6	Structural maintenance of chromosomes protein 3 (Fragment)	smc3	25229.5	25066.9	14265.5	14998.1	19805.3	24051.3		A0A0B2VA79	DNA mismatch repair protein	Msh6	4627.12	12456.6	0	0	10936.3	21994.8	0.518773	0.362692	-0.946826	Nonsignificant	None
A0A0B2UWV7	Hatching enzyme	Tcan_16770	81677.7	33834.3	75292.3	109011	38227.8	65940.4		A0A0B2W137	WASH complex subunit CCDC53-like protein	Tcan_17913	12961	14466.7	13515.6	9882.89	11728.1	11362.3	1.24171	0.0205696	0.31233	Nonsignificant	None
A0A0B2UWW4	Uncharacterized protein (Fragment)	Tcan_01610	27468	29258.9	20899	22730.2	19790.1	24359.1		A0A0B2VS31	Uncharacterized protein	Tcan_13628	20456.1	14192.1	10920.7	4858.65	14022.4	14106.9	1.38138	0.369666	0.466111	Nonsignificant	None
A0A0B2UWW7	Sepiapterin reductase	SPR	217070	258871	236956	459133	449804	239570		A0A0B2VP21	Uncharacterized protein	Tcan_04164	20337.9	48710.2	32831.5	10288.1	10645	12077.2	3.0863	0.106993	1.62588	Nonsignificant	None
A0A0B2UWX0	Multidrug resistance protein pgp-1	pgp-1	51886.8	68751.4	55094.6	65455.4	31435.5	90185.7		A0A0B2VNJ9	Phosphofurin acidic cluster sorting protein 2	PACS2	22160.1	24069	13803.4	15564.6	7688.13	9772.17	1.8178	0.0840893	0.86219	Nonsignificant	None
A0A0B2UWX3	N-acetylgalactosaminide beta-1,3-galactosyltransferase	C38H2.2	0	0	0	29333.1	29249.5	32784.4		A0A0B2VMB0	Pre-mRNA-splicing factor 18	PRPF18	7325.68	9499.51	6439.31	9904.23	11479.6	11650.8	0.704246	0.0377935	-0.505848	Nonsignificant	None
A0A0B2UWX6	Sucrase-isomaltase, intestinal	SI	122468	160998	158308	88481.6	68735.9	93746.2		A0A0B2VFN2	Signal-induced proliferation-associated 1-like protein 2	Sipa1l2	10734.9	0	5873.34	11394	10804	10845.5	0.753926	0.464627	-0.407506	Nonsignificant	None
A0A0B2UWY1	Uncharacterized protein	Tcan_10556	232878	315139	221301	96726	0	0		A0A0B2VEN5	tRNA dimethylallyltransferase, mitochondrial	Trit1	9667.12	0	15242.9	0	21285.6	11842.1	0.751941	0.531809	-0.41131	Nonsignificant	None
A0A0B2UWY3	General transcription and DNA repair factor IIH helicase subunit XPB	ERCC3	11308.6	16483.6	21081.7	10638.2	11379.8	16298.7		A0A183VCM8	Uncharacterized protein	TCNE_LOCUS18498	13103.8	22321.5	21709	11466.8	10284.8	11398.7	1.7235	0.1128	0.785338	Nonsignificant	None
A0A0B2UWY5	ATP-binding cassette sub-family B member 9	Abcb9	25329.4	30891	32083.9	35582	30097.2	29768.5		A0A0B2W0K8	SRCR domain-containing protein	Tcan_11075	8914.89	10186	11149.4	14692.3	9569.17	8899.19	0.912233	0.643397	-0.132525	Nonsignificant	None
A0A0B2UWY7	Transcription enhancer factor-like protein egl-44	egl-44	10971.2	11403.6	12565.4	15811.9	0	11307.4		A0A183TXA8	Serine/threonine-protein phosphatase	TCNE_LOCUS878	1939.26	2787.39	0	8736.11	13021.6	11461.3	0.213431	0.013197	-2.22816	Significant	down
A0A0B2UWZ7	NADH dehydrogenase [ubiquinone] 1 subunit C2	Tcan_13064	162055	164342	163458	166236	175923	177525		A0A0B2VSN6	Putative methyltransferase TARBP1	TARBP1	0	23232.4	6369.77	16405	8042.56	8856.08	1.33329	0.64114	0.414986	Nonsignificant	None
A0A0B2UWZ8	Uncharacterized protein	Tcan_11539	9673.56	6605.92	8951.82	2082.72	0	9274.36		A0A0B2V9L3	C2H2-type domain-containing protein	Tcan_03565	8636.89	13323.9	14745	8542.44	12397	12366.1	1.10209	0.640297	0.140247	Nonsignificant	None
A0A0B2UX09	Sperm transmembrane protein 9	spe-9	2150.43	0	0	25298.7	23252.6	33907.1		A0A183UKG1	Alpha-2-macroglobulin domain-containing protein	TCNE_LOCUS8981	10710.1	11915.9	8841.84	12984.7	12805.4	7518.52	0.944737	0.774698	-0.0820146	Nonsignificant	None
A0A0B2UX10	Putative mitochondrial carrier C16C10.1	C16C10.1	19442.3	16931.7	0	0	13226.2	16214		A0A0B2VTZ3	Protein E(Sev)2B	drk	14320.3	17290.4	17593	10583	9318.47	13483.6	1.47382	0.0309743	0.559562	Nonsignificant	None
A0A0B2UX13	Acetyl-CoA acetyltransferase A, mitochondrial	acat1-a	2.37941e+07	2.72233e+07	2.62905e+07	4.46338e+07	28535300	2.56946e+07		A0A0B2VX40	Brix domain-containing protein	ZK795.3	20716.4	22618.8	15994.1	6038.76	14680.5	12684.6	1.77612	0.057483	0.82873	Nonsignificant	None
A0A0B2UX16	Uncharacterized protein	Tcan_14129	165275	136064	171886	271113	270823	234886		A0A183UZD3	Rho-GAP domain-containing protein	TCNE_LOCUS13853	13610.3	9512.9	0	4836.37	8862.24	19743.5	1.03716	0.948858	0.0526355	Nonsignificant	None
A0A0B2UX18	Trehalase	Treh	12286.7	8470.29	8766.87	22446.2	13612.3	0		A0A183U1B0	Exportin-T	TCNE_LOCUS2280	21563.5	17543.6	24915	7629.45	11723.5	14126.4	1.91228	0.0233979	0.935297	Nonsignificant	None
A0A0B2UX21	Surfeit locus protein 2	Surf2	27199.5	28554.3	27984.2	24198.3	24212.3	26147.2		A0A183UCR0	Tr-type G domain-containing protein	TCNE_LOCUS6280	7653.76	13684.3	13029.3	8361.15	11032.2	14091.4	1.02636	0.912954	0.0375361	Nonsignificant	None
A0A0B2UX26	Mesocentin	dig-1	25263.1	26583.5	17567.8	16186.2	13133.2	25891.8		A0A0B2W0Z0	General transcription and DNA repair factor IIH helicase subunit XPD	ERCC2	16492.9	18553.4	14095.1	9406.22	12243.2	11850.7	1.4669	0.0290281	0.552771	Nonsignificant	None
A0A0B2UX27	Peroxidase mlt-7	mlt-7	78395.8	76479.8	91026.8	56572.6	64262.4	53172.1		A0A0B2V627	Cyclin-L1	Ccnl1	15106.4	19152.1	12444.6	10914.2	11030.2	11607.6	1.39196	0.152004	0.477118	Nonsignificant	None
A0A0B2UX33	Leukotriene A-4 hydrolase	Lta4h	199101	198255	161794	213457	227636	223196		A0A0B2VS46	COX assembly mitochondrial protein	C35D10.17	13889.3	13551.7	11397.9	11392.3	12057.9	10130.7	1.15657	0.143019	0.209858	Nonsignificant	None
A0A0B2UX35	Uncharacterized protein	Tcan_17122	10827.1	0	17154	57630.5	52535.9	44749.1		A0A183UNW5	FYVE, RhoGEF and PH domain-containing protein 6	TCNE_LOCUS10185	13414.9	21331.7	15980.7	8942.62	15471.4	9167.44	1.51057	0.145258	0.595097	Nonsignificant	None
A0A0B2UX36	Casein kinase II subunit beta	csnk2b	49375.3	42682.6	39570.8	71902.9	73565.7	83753.6		A0A183VFS1	Uncharacterized protein	TCNE_LOCUS19591	26342.6	28490.8	33808.5	21399.5	12187	0	1.75947	0.0649866	0.815145	Nonsignificant	None
A0A0B2UX37	EGF-like domain-containing protein	Tcan_13042	88338	126154	102850	97116.9	91565.4	106116		A0A0B2UWQ9	Uncharacterized protein	Tcan_11993	27823.3	27431.4	31836.9	15581.3	6962.12	11114.9	2.58752	0.00338248	1.37157	Significant	up
A0A0B2UX40	Twitchin	unc-22	703911	677433	673781	882773	949788	904836		A0A0B2VWZ8	Uncharacterized protein	Tcan_10348	10893.7	12233.5	11321	0	15033.5	18687.5	0.681044	0.034322	-0.55418	Nonsignificant	None
A0A0B2UX41	Putative hydroxypyruvate isomerase	C05D11.5	123396	185663	136184	162611	146850	146112		A0A0B2VQK9	GATOR complex protein NPRL3	nprl-3	9826.06	8563.51	3219.71	4511.15	14694.6	14562.8	0.639923	0.361081	-0.64403	Nonsignificant	None
A0A0B2UX42	Twitchin	unc-22	3.77828e+06	3.97803e+06	3.60845e+06	5.1651e+06	5060710	5.2041e+06		A0A0B2VXY6	Heterogeneous nuclear ribonucleoprotein L	HNRNPL	17872.6	24461.3	25572.1	17749.5	16034	0	1.34002	0.16742	0.422255	Nonsignificant	None
A0A0B2UX46	GILT-like protein C02D5.2 (Fragment)	C02D5.2	62260.8	41436.6	41080	37817.2	43712.1	51337.5		A0A183U2W0	Uncharacterized protein	TCNE_LOCUS2830	31578	37398.9	30922.6	13661.7	6617.96	13527.3	2.955	0.00208572	1.56316	Significant	up
A0A0B2UX49	F-box/WD repeat-containing protein 9	FBXW9	17651.2	23941.8	32249.9	10207.8	17634.7	0		A0A0B2VZK4	Protein kup-1	kup-1	33170.5	23725.2	23503.2	13006.1	0	20805.3	1.58524	0.144228	0.664704	Nonsignificant	None
A0A0B2UX55	KH domain-containing protein	how	0	0	0	126389	121647	166779		A0A183VB25	Col_cuticle_N domain-containing protein	TCNE_LOCUS17947	26917.9	20440.4	33658.2	0	11648.3	22184.6	1.5964	0.207585	0.674826	Nonsignificant	None
A0A0B2UX56	NADH dehydrogenase [ubiquinone] 1 beta subcomplex subunit 5, mitochondrial	NDUFB5	338417	309872	319094	319685	330071	425345		A0A0B2W595	Cuticle collagen 6	rol-8	8944.74	10746.3	14674.8	10936.2	17130.2	5769.57	1.01566	0.964153	0.0224205	Nonsignificant	None
A0A0B2UX57	Ras-related protein Rab-30	Rab30	129689	219116	167641	165917	155251	191649		A0A0B2W5Q9	5-3 exoribonuclease 1	Xrn1	9501.94	5878.81	9285.51	9510.55	9792.18	14542.9	0.728788	0.202673	-0.45643	Nonsignificant	None
A0A0B2UX65	Protein angel-like protein 2	angel2	6609.64	8994.65	4673.61	0	0	3454.13		A0A183V466	CSP domain-containing protein	TCNE_LOCUS15536	12902.8	19673.8	20121.1	8110.36	14768.3	10978.1	1.55649	0.106759	0.638294	Nonsignificant	None
A0A0B2UX66	Major facilitator superfamily domain-containing protein 8	mfsd8	19256.5	19817.2	10601.7	27252.1	21116.1	0		A0A0B2VBP2	Tyrosine-protein kinase PR2	PR2	17508.4	21007	13217.1	10515.8	11958.3	11410.2	1.52674	0.0602847	0.610455	Nonsignificant	None
A0A0B2UX67	Peptidyl-prolyl cis-trans isomerase FKBP2	FKBP2	232893	236118	246581	207806	202121	232187		A0A0B2W192	Putative Na(+)/H(+) antiporter nhx-9	nhx-9	13716.8	16169.2	13994.3	7484.93	6997.89	19413.7	1.29454	0.465862	0.372436	Nonsignificant	None
A0A0B2UX77	Uncharacterized protein	Tcan_00089	71126.3	82726	77062.6	45271.2	24429.6	66103.1		A0A0B2VAI5	RNA-binding protein pno1	pno1	42367	19514.1	14461.6	12630.5	21317.8	0	1.4992	0.516166	0.58419	Nonsignificant	None
A0A0B2UX85	TLC domain-containing protein 2 (Fragment)	tlcd2	0	0	0	39901.8	25287.8	18280.8		A0A183V0M8	Vitellogenin-6	TCNE_LOCUS14298	17767.3	21288.1	7.24891e+06	19403.2	14610.5	0	142.844	0.422247	7.1583	Nonsignificant	None
A0A0B2UX88	Uncharacterized protein	Tcan_15951	16027.5	13911	17699.1	22853.4	25579.3	46631.3		A0A0B2V0K1	Transmembrane protein	Tcan_09144	7991.06	4076.35	3188.88	11078.9	9941.46	13061.3	0.447639	0.0223857	-1.15959	Significant	down
A0A0B2UX90	Nucleoside diphosphate kinase 6	nme6	48104.5	27708.7	35348.6	26087	22678.7	43320		A0A0B2V3K4	DNA-directed RNA polymerase subunit beta	Polr1b	10914.9	20302.7	12764.4	12290.2	10089	11748.1	1.28876	0.327371	0.365986	Nonsignificant	None
A0A0B2UX92	Uncharacterized protein F35H12.5	F35H12.5	43277.2	55709	36523.4	18177.8	13337.4	22798.9		A0A0B2VBL0	mRNA-capping enzyme	cel-1	12537.2	7844.47	7855.69	10771.7	10718.3	12641.5	0.827311	0.308525	-0.273498	Nonsignificant	None
A0A0B2UX98	Uncharacterized protein	Tcan_17707	17929.6	11480.7	11699.1	19724.7	16754.5	19677.6		A0A183VE36	Secreted protein	TCNE_LOCUS19005	7379.32	18806.7	3706.05	8984.18	8325.92	16856	0.874904	0.801687	-0.192803	Nonsignificant	None
A0A0B2UXA0	Uncharacterized protein C05D11.9	C05D11.9	26488.6	30284.4	28479.8	18638.4	19719.6	23883		A0A183VFC2	Importin subunit alpha	-	20631.8	14878.4	14166.3	11500.4	11090.6	11654.9	1.45059	0.12758	0.536638	Nonsignificant	None
A0A0B2UXA2	ABC-type antigen peptide transporter	Abcb9	139731	160509	149633	0	167048	159301		A0A0B2US23	rRNA adenine N(6)-methyltransferase	E02H1.1	10305.6	10148.1	7228.39	12787.1	10277.2	11182.4	0.808315	0.152592	-0.30701	Nonsignificant	None
A0A0B2UXA4	Protein unc-45-like protein B	unc45b	253576	243928	233648	188348	163648	239520		A0A0B2VLK8	HTH OST-type domain-containing protein	Tcan_04843	12825.9	16525.5	17441.8	8698.02	10299.6	15283.2	1.36499	0.16171	0.448894	Nonsignificant	None
A0A0B2UXB2	RNA-binding protein 38	rbm38	49578.3	38762.7	57933.4	27269.7	34507	47022.6		A0A0B2UZJ8	JNK-interacting protein	unc-16	10947.1	12455	18341.4	13783.9	10962.7	9556.75	1.21689	0.390121	0.2832	Nonsignificant	None
A0A0B2UXC0	Uncharacterized protein	Tcan_12334	155829	130757	108733	71622.5	74172.5	62595.7		A0A0B2V3J6	Eukaryotic translation initiation factor 2-alpha kinase 1	EIF2AK1	3865.23	8469.82	12903.4	10504.5	9029.89	14791	0.735271	0.387913	-0.443651	Nonsignificant	None
A0A0B2UXC4	Uncharacterized protein	Tcan_02719	29993.1	22236.8	29698.3	18713.2	20875.1	39435.7		A0A0B2VUK9	Uncharacterized protein	Tcan_11428	26576.2	29928.7	30790.2	12273.6	7215.16	14963.7	2.53379	0.00251264	1.3413	Significant	up
A0A0B2UXC8	Actin-depolymerizing factor 1, isoforms a/b	unc-60	3.56197e+06	4.19916e+06	3.89475e+06	2.29732e+06	2115830	1.44253e+06		A0A183ULM8	39S ribosomal protein L17, mitochondrial	TCNE_LOCUS9398	17777.1	0	19655.6	0	14075.1	20389.3	1.08613	0.696424	0.119192	Nonsignificant	None
A0A0B2UXD0	Prostaglandin reductase 2 (Fragment)	PTGR2	86033.3	90774	81383.1	231294	210809	117252		A0A0B2VMC7	Cytosolic non-specific dipeptidase	CNDP2	4941.41	9930.72	10218.5	12499.7	0	21978.1	0.485157	0.123059	-1.04348	Nonsignificant	None
A0A0B2UXD1	Uncharacterized protein	Tcan_02725	0	0	0	180386	171296	203901		A0A0B2UZ31	Peptidyl-prolyl cis-trans isomerase	PPIL4	19164.6	8883.11	16739.6	0	19496.7	15026.7	0.864867	0.628137	-0.20945	Nonsignificant	None
A0A0B2UXD4	O-acetyl-ADP-ribose deacetylase MACROD2	macrod2	886519	860076	833331	1.0056e+06	891301	689230		A0A0B2VT39	AKT-interacting protein	Aktip	17767.8	18392.8	22116.3	5513.53	14450.5	14560	1.68801	0.0738542	0.755321	Nonsignificant	None
A0A0B2UXD7	Trafficking protein particle complex subunit 9	Trappc9	79912.7	107423	105840	73383.4	60553.9	54320.5		A0A0B2VN63	Uncharacterized protein	Tcan_06766	13724.9	8068.34	12864.8	11660.3	13073.1	9792.18	1.00384	0.983432	0.00552812	Nonsignificant	None
A0A0B2UXD8	Bifunctional protein NCOAT	Mgea5	36355.7	47500	41402.5	30917	25916.8	34549.8		A0A0B2V6S1	Uncharacterized protein	Tcan_03862	0	8299.98	7916.91	11752.4	11723.8	11087.9	0.703776	0.00167134	-0.506812	Nonsignificant	None
A0A0B2UXD9	ER lumen protein-retaining receptor	erd-2	36704.3	47976	33422.8	36410.4	32002	48209.1		A0A0B2VIT8	RING-type E3 ubiquitin transferase	2024-03-06	32448.3	30141.9	22757.9	0	13548.3	21068	1.6437	0.098459	0.716946	Nonsignificant	None
A0A0B2UXE3	Biogenesis of lysosome-related organelles complex 1 subunit 2	bloc1s2	22857.1	26765.3	37326.8	21495	21312.9	32874.4		A0A183UV66	Angiomotin C-terminal domain-containing protein	-	19293.6	14226.7	18966.4	12876.3	9021.52	12779.8	1.51356	0.0456644	0.597947	Nonsignificant	None
A0A0B2UXF4	Putative metalloproteinase inhibitor	tag-225	1.44548e+06	1.99079e+06	1.23251e+06	131564	103079	63702.8		A0A0B2VSH9	Transmembrane protein	tmem106b	42880.4	62478.1	38289.1	12003.9	8217.24	14510.3	4.13596	0.00895505	2.04822	Significant	up
A0A0B2UXF5	Uncharacterized protein	Tcan_06629	52324.8	52122	49794.9	0	72460.7	70805.1		A0A0B2V9S5	Uncharacterized protein	Tcan_02711	24903.6	22987.9	26437.1	5607.59	12359.5	16791.4	2.13843	0.0178709	1.09655	Significant	up
A0A0B2UXG2	Dynamin-1-like protein	dnm1l	596713	640645	591820	590258	612577	609536		A0A0B2VPQ0	Uncharacterized protein	Tcan_13814	10687.5	6875.8	10840.1	6643.26	3964.07	24174.8	0.816607	0.758884	-0.292285	Nonsignificant	None
A0A0B2UXG9	BAR domain-containing protein	Tcan_06208	28001.1	15087.1	13263.8	44851.4	45458.3	62901.7		A0A183UQD7	Uncharacterized protein	TCNE_LOCUS10707	13346.7	15397.5	10126.4	11739.5	7973.33	15080.6	1.11719	0.623962	0.159868	Nonsignificant	None
A0A0B2UXH2	CaiB/baiF CoA-transferase family protein	ZK892.4	4427.96	26909.8	6139.55	0	0	0		A0A0B2VF61	Saposin B-type domain-containing protein	Tcan_14451	48005	47334.1	41722.4	15620.4	19202.4	0	2.62398	0.00228577	1.39176	Significant	up
A0A0B2UXH5	Uncharacterized protein	Tcan_06222	922250	919917	1.2129e+06	1.04579e+06	689064	1.00303e+06		A0A0B2V1W2	Titin	sls	8019.8	5770.14	6895.78	17413.1	7904.57	9509.74	0.593949	0.192349	-0.75159	Nonsignificant	None
A0A0B2UXH7	Uncharacterized protein	Tcan_18447	8401.57	8061.75	11192.6	0	6217.41	10527		A0A183UJ74	RRM domain-containing protein	TCNE_LOCUS8544	17551.9	19379.3	20046.6	10147	7836.94	16886.7	1.63398	0.0589529	0.708389	Nonsignificant	None
A0A0B2UXH9	Activin_recp domain-containing protein	Tcan_06215	0	4788.51	4885.78	4137.01	0	11324.7		A0A0B2VSG0	Phosphatidylinositol 3-kinase age-1	age-1	16318.3	10912.6	10151.3	13263.9	14226	7380.93	1.07202	0.786395	0.100329	Nonsignificant	None
A0A0B2UXI4	Glutamate dehydrogenase	Gdh	1.28519e+06	1.02845e+06	766970	5.69921e+06	5168130	6.63472e+06		A0A0B2VF37	Receptor-type tyrosine-protein phosphatase mu (Fragment)	Ptprm	3945.99	7044.93	4784.07	9911.47	8511.42	16448.7	0.452374	0.0716719	-1.14441	Nonsignificant	None
A0A0B2UXI5	Putative cytochrome P450 CYP13A8	cyp-13A8	15900.6	24354.4	31041.3	27929.2	6956.75	12532.9		A0A183UBJ1	Protein SMG9	TCNE_LOCUS5861	11581.8	16097.2	13144	12529.7	10026	12331.7	1.17014	0.270532	0.226675	Nonsignificant	None
A0A0B2UXI8	Acyl-CoA-binding protein	DBI	3.37758e+07	1.92039e+07	2.973e+07	3.0942e+07	38415700	4.19288e+07		A0A183V7T2	Uncharacterized protein	TCNE_LOCUS16802	8187.2	7806.78	7355.16	12026.1	11101.2	11765.1	0.669175	0.000460732	-0.579544	Nonsignificant	None
A0A0B2UXJ0	DDRGK domain-containing protein 1	Tcan_06231	86057.2	104977	83210.2	71076.1	76492.4	104033		A0A0B2V678	Uncharacterized protein	Tcan_13851	14858.6	21749.7	13791.9	7933.21	8965.42	18055.6	1.44189	0.274504	0.527958	Nonsignificant	None
A0A0B2UXJ1	Uncharacterized protein	Tcan_05872	10962.6	6667.34	5108.55	0	10456.7	6631.11		A0A0B2VBK2	Zinc transporter ZIP3	slc39a3	35816.2	46612.2	36011.2	14169.5	8901.86	11925.8	3.38427	0.0020037	1.75885	Significant	up
A0A0B2UXJ5	Fragile X mental retardation protein 1-like protein	fmr1	1.28868e+06	1.46901e+06	1.33336e+06	1.14123e+06	1115350	1.42082e+06		A0A0B2UP12	Protein Skeletor, isoforms D/E	Skeletor	12377.1	14966.9	11159.8	12723.7	10791	11516.4	1.09913	0.408926	0.136367	Nonsignificant	None
A0A0B2UXJ6	BAR domain-containing protein	Tcan_16222	12915.4	6142.74	0	19992.1	26270.6	42293.9		A0A0B2UQC0	Transgelin	CNN2	79077.6	86432.9	80347.7	13234.8	21796.4	0	4.67884	0.000659425	2.22615	Significant	up
A0A0B2UXJ7	Uncharacterized protein	Tcan_02021	351121	326456	361605	350227	375140	282911		A0A0B2VMD9	Tubulin alpha chain	tba-2	385027	345710	378607	26559.2	8479.33	0	21.1071	0.000250325	4.39966	Significant	up
A0A0B2UXJ9	E3 ubiquitin-protein ligase	ubr-1	99952.1	101141	99070.7	99464.2	89981.5	119132		A0A183U7X2	Vitellogenin domain-containing protein	TCNE_LOCUS4593	13692.6	7448.01	16751.7	8549.89	15613.7	10912.4	1.08029	0.798205	0.111421	Nonsignificant	None
A0A0B2UXK0	Ectonucleotide pyrophosphatase/phosphodiesterase C27A7.1	C27A7.1	104360	100721	88074.3	0	63347.3	77151.7		A0A0B2V3G4	Transcription factor Dp-1	Tfdp1	18540	26185.4	21408	9511.03	13737.8	11837.3	1.88489	0.015225	0.914477	Nonsignificant	None
A0A0B2UXK2	Uncharacterized protein (Fragment)	Tcan_06216	25204.8	27318.7	379762	311991	377375	296261		A0A0B2VP96	FCH domain only protein 2	Fcho2	38845.9	32759.8	31054.4	16767.9	0	18365.9	1.94798	0.0127473	0.96198	Nonsignificant	None
A0A0B2UXL2	Beta-1,4-N-acetylgalactosaminyltransferase bre-4	bre-4	18412.7	17231.8	23039.4	54895.3	94978.9	80896.5		A0A183TZU4	WD_REPEATS_REGION domain-containing protein	TCNE_LOCUS1764	17705.5	25478.3	20072.6	14485.8	8097.52	12584.1	1.79872	0.0347667	0.84697	Nonsignificant	None
A0A0B2UXL4	Anaphase-promoting complex subunit 7 (Fragment)	ANAPC7	8829.36	7347.73	0	0	0	0		A0A0B2V4K9	Tyrosine-protein kinase	FES	4566.61	2546.8	0	10747.4	10381.4	14162.6	0.302344	0.0176847	-1.72574	Significant	down
A0A0B2UXL9	Myosin_tail_1 domain-containing protein	Tcan_11688	21666.3	22924.9	17830.6	10806	10808.7	13705.1		A0A0B2UXL9	Myosin_tail_1 domain-containing protein	Tcan_11688	21666.3	22924.9	17830.6	10806	10808.7	13705.1	1.76733	0.00755405	0.821572	Nonsignificant	None
A0A0B2UXM8	RPB6 homolog	POLR2F	59981.6	41860.5	49359.6	29687	52724.3	77215		A0A0B2UY03	Glycogen-binding subunit 76A	Gbs-76A	16618	22317.7	23288.8	9270.27	14464.4	11590.2	1.76149	0.0250347	0.816799	Nonsignificant	None
A0A0B2UXN1	Ras-related protein	MRAS	657692	677406	732081	647114	619694	717576		A0A0B2V3J8	Methionine--tRNA ligase, mitochondrial	mars2	7871.98	11342.8	11915.4	13238.6	10809	11300	0.880689	0.391575	-0.183295	Nonsignificant	None
A0A0B2UXN3	COMM domain-containing protein	Tcan_02801	25307.1	18081	18164.3	15694.7	9266.91	25428		A0A183UVG9	Beta-1,4-N-acetylgalactosaminyltransferase	TCNE_LOCUS12489	33092.6	40215.7	44015.7	0	7186.68	28178.7	2.21166	0.0940415	1.14513	Nonsignificant	None
A0A0B2UXN4	Uncharacterized protein	Tcan_10792	19787.6	14632.8	13495.8	38486	50811.4	28954.3		A0A0B2V9G6	Nucleolar protein 9	NOP9	16905.2	18568.2	11506.9	11314.3	7928.83	16162.2	1.32693	0.294592	0.40809	Nonsignificant	None
A0A0B2UXN5	Stress-activated protein kinase JNK	mapk8	26930.3	19548	31758.2	0	22944.4	24744.6		A0A0B2VX78	Glutamate synthase 2 [NADH], chloroplastic	Tcan_08920	20463.2	24916.4	22959.1	10184.4	14545.6	10765.2	1.92529	0.00432109	0.945078	Nonsignificant	None
A0A0B2UXP1	NADH dehydrogenase [ubiquinone] 1 alpha subcomplex subunit 10, mitochondrial	ND42	1.05307e+06	1.1482e+06	1.03768e+06	1.05065e+06	1008320	1.24474e+06		A0A0B2V405	Uncharacterized protein F23B12.7	F23B12.7	15554.7	14273.8	14765.6	10818.4	7249.17	17504.1	1.25364	0.422661	0.326122	Nonsignificant	None
A0A0B2UXP6	Tyrosine-protein kinase	FER	13437.5	12991.2	12443	46086.9	40559.3	68557.8		A0A0B2W1W8	Integrator complex subunit 14	VWA9	8057.31	7861.07	6389.84	9399.18	8734.98	17496.1	0.626103	0.196073	-0.675527	Nonsignificant	None
A0A0B2UXP8	Intermediate filament protein A (Fragment)	Tcan_12338	2.20348e+07	2.17195e+07	1.9465e+07	3.7984e+07	38151900	2.91477e+07		A0A0B2VE63	Double-stranded RNA-binding protein Staufen-like protein 2	Stau2	7688.79	10253.5	10957.2	11091.2	12065.5	12502.5	0.810435	0.104628	-0.303232	Nonsignificant	None
A0A0B2UXP9	Transcriptional repressor NF-X1-like protein	nfx-1	12297.6	7449.47	12648.1	7902.93	8310.94	8632.37		A0A0B2UYU0	UDP-galactose translocator 1	ugtp-1	36591.4	60954.8	35199.8	12671.4	12269.7	10721.9	3.72224	0.0600655	1.89617	Nonsignificant	None
A0A0B2UXQ2	C-type lectin domain-containing protein	Tcan_12341	0	0	0	104873	98195.8	264034		A0A183UNU3	Protein SZT2	TCNE_LOCUS10163	6627.22	14533.4	12525.1	11050.8	9755.63	14861.1	0.944435	0.826547	-0.0824761	Nonsignificant	None
A0A0B2UXQ4	Transmembrane cell adhesion receptor mua-3	mua-3	4458.5	6224.96	2158.67	0	0	0		A0A0B2UNR5	Transcriptional repressor p66-beta	Gatad2b	27803.7	28374.6	25167.7	9024.1	11919.8	14731.6	2.28017	0.00137234	1.18914	Significant	up
A0A0B2UXR1	T-complex protein 1 subunit zeta	cct-6	1.68482e+06	1.75972e+06	1.66488e+06	1.29833e+06	1173670	1.34677e+06		A0A183VB54	Uncharacterized protein	TCNE_LOCUS17974	8407.29	10377.3	9712.24	11536	9169.32	15007.5	0.797944	0.250496	-0.32564	Nonsignificant	None
A0A0B2UXR2	peptidyl-tRNA hydrolase	C24G6.8	144694	149370	139607	113718	108497	152954		A0A0B2VZN7	NADAR domain-containing protein	Tcan_16120	24848.9	27484.5	26547.2	10558.1	9084.33	16109.7	2.20632	0.00320162	1.14164	Significant	up
A0A0B2UXR6	Heterogeneous nuclear ribonucleoprotein F	HNRNPF	467391	566801	438205	294157	270485	403328		A0A0B2UUH1	Putative complex I intermediate-associated protein 30, mitochondrial	C50B8.3	9427.65	14960.2	8485.97	8659.14	15370.9	11730.2	0.919284	0.748453	-0.121418	Nonsignificant	None
A0A0B2UXR7	Uncharacterized protein	Tcan_16777	40422.1	44815.7	35334.3	117877	113917	126936		A0A0B2VFS3	FH2 domain-containing protein 1	FHDC1	14168.7	12878.1	14728.4	6146.34	15090.2	14586	1.16617	0.538343	0.221774	Nonsignificant	None
A0A0B2UXR8	Dosage compensation protein dpy-30	dpy-30	551669	507725	863142	369551	503122	893725		A0A183VDM1	5-3 exoribonuclease 1	TCNE_LOCUS18841	6685.09	7284.79	6484.34	10295.5	11659.3	13872.9	0.570905	0.00870873	-0.808676	Nonsignificant	None
A0A0B2UXS3	Uncharacterized protein (Fragment)	Tcan_14536	34185.1	27146.3	28433.4	75535.7	81792.2	78602.4		A0A0B2VC99	Uncharacterized protein C4orf29-like protein	Tcan_11163	14845.7	13107.3	16303.3	10639	9479.91	15723.7	1.23474	0.258018	0.304206	Nonsignificant	None
A0A0B2UXS7	Uncharacterized protein	Tcan_13088	0	6761.75	0	0	0	5475.85		A0A0B2V2N0	Putative trafficking protein particle complex subunit 2	sedl-1	15250.9	11933	16860.2	11295.2	10962.7	13646	1.22672	0.181274	0.294808	Nonsignificant	None
A0A0B2UXS8	branched-chain-amino-acid transaminase	Bcat1	713425	549671	447539	1.15006e+06	885819	1.23409e+06		A0A0B2VAT8	Putative RNA 3-terminal phosphate cyclase-like protein	Tcan_06112	17781	16610.3	16234.8	9148.75	11421	15404.6	1.40728	0.0607692	0.492912	Nonsignificant	None
A0A0B2UXT9	Globin family profile domain-containing protein	Tcan_08036	50707.2	33768.3	44329.1	47556.2	49376	29242.7		A0A183VE39	Uncharacterized protein	TCNE_LOCUS19009	15011.1	2780.56	14170.9	5517.58	17568.7	12953.1	0.886879	0.809595	-0.173191	Nonsignificant	None
A0A0B2UXU2	Pre-mRNA-splicing factor CWC22-like protein	let-858	11863.8	22567.1	9369.96	8643.07	12944.5	17562		A0A0B2UX18	Trehalase	Treh	12286.7	8470.29	8766.87	22446.2	13612.3	0	0.545852	0.110798	-0.873418	Nonsignificant	None
A0A0B2UXV2	Uncharacterized protein	Tcan_17530	28054	25316.4	23045	8371	12732.4	11089.2		A0A0B2UY83	T-cell activation inhibitor, mitochondrial	TCAIM	11835.4	10815.7	13747	9626.4	12557.9	13895.1	1.00883	0.947833	0.0126858	Nonsignificant	None
A0A0B2UXV6	Carboxylic ester hydrolase	ges-1	772090	942626	831605	515138	391444	477739		A0A0B2VCN5	GPN-loop GTPase 2	gpn2	12550	13919.4	18402.7	10724.1	12300.2	13108.8	1.24186	0.200215	0.312498	Nonsignificant	None
A0A0B2UXW4	very-long-chain enoyl-CoA reductase	TECR	1.01492e+06	426649	545515	337570	537571	414973		A0A183V1H8	Breast cancer anti-estrogen resistance protein 1	TCNE_LOCUS14598	19543	18900.9	22397.2	13573.5	9006.89	13554	1.68375	0.0114544	0.751677	Nonsignificant	None
A0A0B2UXW5	Tissue factor pathway inhibitor	TFPI	176761	230562	166740	375118	287160	153899		A0A0B2VD48	protein acetyllysine N-acetyltransferase	SIRT6	9154.87	2775.16	12295.2	8272.88	16079.5	11839.8	0.66935	0.329573	-0.579166	Nonsignificant	None
A0A0B2UXW6	Cytochrome P450 3A31	CYP3A31	67606.6	121301	149198	135562	84133.8	135339		A0A0B2VA00	ATP-binding cassette sub-family D member 3	ABCD3	15327.3	25403.4	26840.8	12632.8	11033.7	12544.2	1.86607	0.0991477	0.899999	Nonsignificant	None
A0A0B2UXW9	Acetyl-CoA acetyltransferase A, mitochondrial	acat1-a	4.54987e+06	4.11841e+06	3.5983e+06	5.11315e+06	4558270	4.0102e+06		A0A0B2VKC6	Copine family protein 2	cpna-2	11980.1	15407.4	17202.4	18325.9	0	17901.4	0.820557	0.199889	-0.285324	Nonsignificant	None
A0A0B2UXX1	Carnitine O-acetyltransferase	CRAT	392940	219703	307770	209068	277176	265934		A0A0B2V3Q8	Uncharacterized protein	Tcan_14114	14834.8	17620.8	30644.6	10019	9152.35	17118.9	1.73877	0.178717	0.798063	Nonsignificant	None
A0A0B2UXX6	Lissencephaly-1 homolog	Lis-1	313776	365008	313737	323589	315765	368060		A0A0B2V7A4	Zinc finger CCCH domain-containing protein 6	ZC3H6	23606.1	26877.6	25073.5	14600.4	11352.6	10392.3	2.07887	0.00118287	1.0558	Significant	up
A0A0B2UXX9	DNA-directed RNA polymerase subunit	POLR1A	24593.4	34268.7	24734.4	15745.7	22531.3	25307.2		A0A0B2W5E1	Uncharacterized protein	Tcan_14543	32958.4	41048.2	47810.3	10204.8	13301.1	12842.5	3.35136	0.00293216	1.74475	Significant	up
A0A0B2UXY5	TPM domain-containing protein	Tcan_10813	65081.9	97874.9	82581.1	89804	61682.9	61831.2		A0A0B2V6K9	Semaphorin-1A	smp-1	30500.3	33345.2	26758.9	9766	11063.9	15542.4	2.49103	0.00221035	1.31674	Significant	up
A0A0B2UXY6	Uncharacterized protein	Tcan_13718	16170.4	29497.7	21026.4	23270.3	29738.1	25222.2		A0A0B2V0L7	Spermatogenesis-defective protein 39	spe-39	11874.1	14041.2	10074.7	12889.5	10348.1	13135.5	0.989471	0.934171	-0.0152712	Nonsignificant	None
A0A0B2UXZ3	Eukaryotic translation initiation factor 3 subunit M	cif-1	524368	550147	550296	478537	479682	592967		A0A0B2UTV6	Sphingomyelin phosphodiesterase 4	Smpd4	17876.1	16958.7	10962.9	11011.9	12301.6	13076.2	1.25853	0.235792	0.331743	Nonsignificant	None
A0A0B2UXZ4	Cytochrome P450 3A27	cyp3a27	113350	83596.5	104740	89066.2	101846	153786		A0A0B2V1L6	Putative E3 ubiquitin-protein ligase UBR7	UBR7	19537.6	18143.1	13668.6	10972.9	13036.6	12386.3	1.41086	0.0562497	0.496573	Nonsignificant	None
A0A0B2UXZ5	Uncharacterized protein T05H10.3	T05H10.3	122705	100285	102540	54629.5	67147.3	76491.4		A0A0B2US62	BAI1-associated protein 3	Baiap3	10567.7	17691.4	0	16925.5	0	19485.9	0.776106	0.394157	-0.365674	Nonsignificant	None
A0A0B2UXZ6	glutamate dehydrogenase [NAD(P)(+)]	Gdh	1.26321e+06	1.72751e+06	1.22613e+06	2.67253e+06	2745410	1.60286e+06		A0A0B2V0Y0	F-box/WD repeat-containing protein 1A	BTRC	5841.58	8968.81	8235.48	11819.7	10084.5	14564.8	0.631931	0.0498793	-0.662162	Nonsignificant	None
A0A0B2UXZ7	RBR-type E3 ubiquitin transferase	T12E12.1	270615	260367	288396	123875	86719.2	106962		A0A0B2VC64	Disco-interacting protein 2-like protein B-A	dip2ba	9937.81	11900.8	11278.3	9083.21	10544.5	16867.8	0.907424	0.670618	-0.140151	Nonsignificant	None
A0A0B2UXZ8	Polyadenylate-binding protein-interacting protein 1	Paip1	198171	182450	206958	221041	292238	245103		A0A0B2V6E7	Retinol dehydrogenase 12	RDH12	14086.4	14144.4	14342.4	12042.8	2512.52	21974.1	1.16545	0.754243	0.220886	Nonsignificant	None
A0A0B2UXZ9	Uncharacterized protein	Tcan_10804	2.07907e+07	2.53445e+07	2.43358e+07	1.97457e+07	22394900	1.82387e+07		A0A0B2UYE9	ATP-dependent RNA helicase	Tcan_18081	21205.9	35438.6	19809.6	0	18368.5	18166.7	1.39508	0.285206	0.480344	Nonsignificant	None
A0A0B2UY00	Zonadhesin	ZAN	18634.1	10856.3	30683.9	18729.9	6590.94	0		A0A0B2VUY6	CCR4-NOT transcription complex subunit 10	cnot10-a	13420.2	10295.5	14257.5	15040.2	7905.29	13629.2	1.03824	0.860735	0.0541377	Nonsignificant	None
A0A0B2UY03	Glycogen-binding subunit 76A	Gbs-76A	16618	22317.7	23288.8	9270.27	14464.4	11590.2		A0A0B2UNT6	Selenocysteine-specific elongation factor	Eefsec	18069.9	77021.9	22684.5	16971.2	7162.91	12452	3.21915	0.287953	1.68668	Nonsignificant	None
A0A0B2UY10	Putative oxidoreductase dhs-27	dhs-27	43307.8	30590.1	28321.4	6905.5	13228.5	4819.73		A0A0B2V6J8	Ankyrin repeat and LEM domain-containing protein 2	Ankle2	18526.7	21219.1	18459.4	13300.4	8610.99	14677.8	1.59078	0.0245231	0.66973	Nonsignificant	None
A0A0B2UY11	Signal recognition particle subunit SRP68	F55C5.8	582317	688068	621019	459609	442433	557551		A0A183UFU8	BCL2-associated athanogene 6	TCNE_LOCUS7368	17904.2	9362.87	8044.74	14774.9	12663	9153.31	0.965035	0.90885	-0.0513469	Nonsignificant	None
A0A0B2UY13	STIP1 homology and U box-containing protein 1	STUB1	0	2097.89	0	0	0	0		A0A0B2VD20	Paraoxonase	mec-6	10911.8	7190.14	9767.84	14972.9	9452.31	12287.4	0.759134	0.202711	-0.397574	Nonsignificant	None
A0A0B2UY15	Transthyretin-like protein 46	Tcan_10549	145114	83002.8	111162	111275	163622	60493.6		A0A0B2VVR1	Uncharacterized protein	Tcan_06355	19480.5	19564.2	20523.1	12163.1	12062.4	12495.9	1.62216	2.9259e-05	0.697914	Nonsignificant	None
A0A0B2UY17	Protein Tob1	Tob1	0	0	0	43146	38367.3	53420.4		A0A183UI29	Proteasome activator complex subunit 4	TCNE_LOCUS8149	1717.77	6746.61	0	8977.92	12590	15218.4	0.345143	0.0749405	-1.53473	Nonsignificant	None
A0A0B2UY18	GPN-loop GTPase	gop-2	155950	151218	154608	132287	114757	143613		A0A0B2VDA3	N-chimaerin	CHN1	12735.7	0	4416.05	12226.8	12849.5	11726.9	0.69906	0.537418	-0.516513	Nonsignificant	None
A0A0B2UY19	Putative bolA-like protein K11H12.1	K11H12.1	276160	239593	342121	203689	178305	229663		A0A183USA6	SAM_MT_RSMB_NOP domain-containing protein	TCNE_LOCUS11376	17185.5	10229.2	14287.4	11196.8	9818.1	15797.1	1.13284	0.579769	0.179945	Nonsignificant	None
A0A0B2UY24	Mothers against decapentaplegic homolog	sma-2	23586.5	26021.7	24585.5	34817.6	29791.1	23257		A0A0B2V604	Diphthine--ammonia ligase	dph6	27261	24748.8	26426.9	18141.5	0	18724.3	1.41842	0.00425053	0.504283	Nonsignificant	None
A0A0B2UY29	CRAL-TRIO domain-containing protein F28H7.8	F28H7.8	70189.8	64900.4	66100.9	29955.9	24978.4	16939.2		A0A183U361	Uncharacterized protein	TCNE_LOCUS2931	12431.3	11325.5	12147.3	9915.93	10731.6	16273.7	0.972451	0.875128	-0.0403029	Nonsignificant	None
A0A0B2UY30	Putative acyl-CoA dehydrogenase AidB	aidB	103226	157727	110927	73933.8	74342.3	92626.8		A0A0B2VV16	Retrograde Golgi transport protein RGP1-like protein	RGP1	18315.7	19202.3	9800.39	12035.8	8618.63	16345.4	1.27888	0.409681	0.354883	Nonsignificant	None
A0A0B2UY34	Actin-like protein	Tcan_18201	634862	526948	688793	660875	782044	580029		A0A0B2V3A7	WD repeat-containing protein 82	WDR82	21596.4	19667.4	19574	11750.7	8820.82	16464.2	1.64268	0.0268528	0.71605	Nonsignificant	None
A0A0B2UY35	Asparagine--tRNA ligase, cytoplasmic	nrs-1	466970	484168	432369	659882	647975	652668		A0A0B2VXH5	RING finger protein-like protein	rnf-113	27810.3	23835.2	30949.7	0	21585.4	15476.4	1.48572	0.0823422	0.57116	Nonsignificant	None
A0A0B2UY36	Intermediate filament protein ifa-1	ifa-1	9.04053e+06	9.14413e+06	8.67312e+06	9.52236e+06	9777250	8.84627e+06		A0A183V4R0	Uncharacterized protein	TCNE_LOCUS15730	32631.5	13904.9	40282.7	6265.33	22210.5	8653.87	2.33827	0.148707	1.22544	Nonsignificant	None
A0A0B2UY37	Uncharacterized protein	Tcan_06632	4.32358e+06	3.79646e+06	3.88166e+06	4.91044e+06	5330360	4.09307e+06		A0A0B2UWN2	Large ribosomal subunit protein mL42	Mrpl42	21365.6	27295.7	26952.2	6169.46	10783.8	20198.9	2.03524	0.0480531	1.0252	Significant	up
A0A0B2UY40	E3 ubiquitin ligase complex SCF subunit sconC (Fragment)	sconC	7243.39	52579.8	1634.16	153792	145363	146262		A0A0B2VPC3	Brefeldin A-inhibited guanine nucleotide-exchange protein 1	ARFGEF1	17821.1	8541.08	10707.7	14231.6	14648.9	8291.13	0.997264	0.992683	-0.00395258	Nonsignificant	None
A0A0B2UY44	NEDD4-binding protein 2-like 1	N4bp2l1	49109.3	41956.5	41810.6	19573.1	15060.8	15505.6		A0A0B2VZ27	LIM and calponin homology domains-containing protein 1	LIMCH1	13166.7	14281.6	15660.9	14934	16749.2	5510.03	1.15906	0.60888	0.212956	Nonsignificant	None
A0A0B2UY49	Adenylyltransferase and sulfurtransferase MOCS3 homolog	moc-3	31083.4	42680.6	36487.1	34997.7	40905.5	37022.4		A0A0B2W242	Uncharacterized protein C56G2.3	C56G2.3	0	24104.5	18153.5	21460.5	15735.7	0	1.13608	0.602305	0.184069	Nonsignificant	None
A0A0B2UY50	NADH-ubiquinone oxidoreductase chain 1	ND1	422519	272360	207800	295432	359038	294590		A0A183UWI3	MYND-type domain-containing protein	TCNE_LOCUS12853	14922	26985.2	15064.2	11156.8	11158.7	15004.5	1.52657	0.193701	0.610295	Nonsignificant	None
A0A0B2UY52	Acetylcholine receptor subunit alpha-like	ARA1	19667.9	40532.1	28496.6	38813.5	38135.1	43511.1		A0A0B2V185	Melanoma-associated antigen G1	NDNL2	16668.9	12640.7	17394.8	14654.2	13156.3	9527.97	1.25084	0.215162	0.322899	Nonsignificant	None
A0A0B2UY55	Sarcolemmal membrane-associated protein	SLMAP	48404.7	49398.9	54054.3	37014.2	29092.2	30978		A0A183UCY9	ATP-dependent RNA helicase DDX27	TCNE_LOCUS6359	33839	23061.9	30132	15151.2	0	22188.9	1.55388	0.122824	0.635872	Nonsignificant	None
A0A0B2UY59	tRNA (uracil(54)-C(5))-methyltransferase	TRMT2A	45105.4	49006.5	46112.6	46063.3	40166.9	52380.7		A0A0B2UZB5	Calmodulin, striated muscle	CCM1	17592.3	18515	23619.8	10558.3	13570.6	13248.3	1.59795	0.0239825	0.676224	Nonsignificant	None
A0A0B2UY65	glutamate synthase (NADH)	Tcan_09768	78746	91735.4	76630.8	53262.8	65824.6	64259.9		A0A183USL1	DENN domain-containing protein 5B	TCNE_LOCUS11481	15375.2	8336.87	17251.1	10706.4	12416.7	14255.7	1.09589	0.701508	0.132106	Nonsignificant	None
A0A0B2UY66	Prefoldin subunit 4	PFDN4	204046	155887	260753	132349	161566	186074		A0A0B2V114	Putative ATP-dependent RNA helicase DHX35-like protein	Y67D2.6	13368.5	8760.82	11053.6	9611.9	10548.9	17230.8	0.887443	0.63596	-0.172274	Nonsignificant	None
A0A0B2UY67	Putative serpin-like protein	Tcan_08051	33477.6	0	13889	5531.74	19581.2	0		A0A0B2VZE3	Nuclear nucleic acid-binding protein C1D	C1D	12007.2	11858.6	6400.4	9419.26	10855.7	17157.2	0.808563	0.471633	-0.306568	Nonsignificant	None
A0A0B2UY68	ZP domain-containing protein	Tcan_18210	23928.1	27858.1	27095.8	29102.6	24409.5	30392.7		A0A0B2US08	Bridging integrator 2	Bin2	30233	29410	29601.1	10964.2	0	26527.5	1.58691	0.391711	0.666221	Nonsignificant	None
A0A0B2UY70	Beta-galactosidase (Fragment)	GLB1	78813.4	59840.9	51450.1	116789	122899	96400.4		A0A0B2VGL8	DNA-(Apurinic or apyrimidinic site) lyase	apn-1	5023.08	13525.8	10005.7	8897.7	8050.34	20582.9	0.760827	0.561884	-0.394359	Nonsignificant	None
A0A0B2UY73	Cell death protein 4	ced-4	70126	44450	46960.2	105014	128334	158292		A0A0B2V940	Uncharacterized protein (Fragment)	Tcan_08710	14529.9	13669.5	18095.2	8839.35	13068	15650.7	1.23261	0.292335	0.301721	Nonsignificant	None
A0A0B2UY78	Beta-galactosidase	GLB1	132520	113395	71868.1	145268	158116	132595		A0A0B2VV24	Papilin	Ppn	8229.6	7255.47	11155.3	14135.9	13264.1	10186.2	0.70878	0.0950407	-0.49659	Nonsignificant	None
A0A0B2UY79	C-type lectin domain family 4 member A	Clec4a	10932.4	0	0	222017	221235	653026		A0A0B2VH74	Calcium/calmodulin-dependent protein kinase type 1	cmk-1	18774.2	23796	17127.3	12928	15913.1	8825.87	1.58487	0.0627842	0.664368	Nonsignificant	None
A0A0B2UY83	T-cell activation inhibitor, mitochondrial	TCAIM	11835.4	10815.7	13747	9626.4	12557.9	13895.1		A0A0B2W5Y8	Chromatin modification-related protein MEAF6	meaf6	6108.57	13941.6	7511.62	14188.3	7915.72	15588.8	0.731223	0.373463	-0.451616	Nonsignificant	None
A0A0B2UY86	Uncharacterized protein	Tcan_18454	0	6200.32	0	66856	53529.1	77823.8		A0A0B2VK53	Ceramide synthase 6	Cers6	27482	31142	25519.1	10705.1	14811	12186.4	2.23177	0.00161353	1.15819	Significant	up
A0A0B2UY87	Uncharacterized protein	Tcan_04214	0	0	0	20312.8	14295.5	44127.8		A0A0B2VPB6	Stress-activated map kinase-interacting protein 1-like protein	sinh-1	12217.4	18675.8	22663	9707.55	13900	14126.9	1.41929	0.19217	0.50517	Nonsignificant	None
A0A0B2UY88	Proteasome subunit alpha type	pas-1	461032	504705	489644	449528	402770	490284		A0A0B2VYU2	HIV Tat-specific factor 1-like protein	Htatsf1	16704.4	27203.3	19466.9	9675.1	14848.9	13327.1	1.67431	0.0717616	0.74357	Nonsignificant	None
A0A0B2UY92	WD repeat-containing protein 55	Wdr55	197765	204823	189467	101374	110488	118796		A0A0B2UW26	Integrator complex subunit 4	INTS4	8556.32	8035.12	5129.29	10620.6	11249.3	16022.4	0.573222	0.055223	-0.802834	Nonsignificant	None
A0A0B2UY94	non-specific serine/threonine protein kinase (Fragment)	Wnk1	1.52995e+07	1.35212e+07	1.41724e+07	1.28404e+07	16919000	1.9758e+07		A0A0B2VBS1	Patched domain-containing protein 3	Ptchd3	23583.6	16584.8	20978	10163.4	8477.48	19254.7	1.61355	0.119255	0.690237	Nonsignificant	None
A0A0B2UY96	Dynactin subunit 2 (Fragment)	Tcan_10840	36232.3	19334.4	21162.1	38409.8	21915.7	42836.2		A0A183ULE4	Uncharacterized protein	TCNE_LOCUS9314	12890.7	18757.2	14814.5	14311.2	8916.23	14695.8	1.22517	0.325521	0.292987	Nonsignificant	None
A0A0B2UYA2	Superoxide dismutase [Cu-Zn]	SOD	114715	115731	85969.4	68935.8	96491.7	101265		A0A183UXY4	DUF3402 domain-containing protein	-	21101.8	17389.6	18769.9	11434.4	18369.5	8126.45	1.50964	0.114865	0.594208	Nonsignificant	None
A0A0B2UYA4	Uncharacterized protein	Tcan_16412	12897.3	0	6545.84	19013.4	32054.1	28126.4		A0A0B2VWZ5	DNA-directed RNA polymerase	POLR3A	17303.1	16358.3	13526.7	13727.7	10537.2	13686.9	1.24337	0.118036	0.314255	Nonsignificant	None
A0A0B2UYA5	Vacuolar protein sorting-associated protein 41-like protein	vps-41	21140.5	23165.3	19443.2	20645.5	22559.8	19765.3		A0A183V2E6	Oxidoreductase-like domain-containing protein 1	TCNE_LOCUS14916	22343.2	26571.2	24441.8	10588.4	12431.7	14958.3	1.93152	0.00257589	0.94974	Nonsignificant	None
A0A0B2UYA8	Patched domain-containing protein 3	Ptchd3	202641	286138	230714	91133.8	84075.2	103459		A0A183V7Q6	MSP domain-containing protein	-	11645.3	15916.1	15303.6	13467.2	12327.3	12188.6	1.12853	0.307735	0.174447	Nonsignificant	None
A0A0B2UYA9	Uncharacterized protein T09E8.3	T09E8.3	17083.3	13179.9	16690.1	13618.7	15311.8	0		A0A183TY80	ABC transmembrane type-1 domain-containing protein	TCNE_LOCUS1200	18677.6	0	5508.83	7335.91	12952.4	17744.2	0.95391	0.931497	-0.0680743	Nonsignificant	None
A0A0B2UYB0	General transcription factor IIF subunit 2	gtf2f2	21726.7	27843.8	18411.7	13260.9	17826.5	18994.1		A0A183V3I0	Uncharacterized protein	TCNE_LOCUS15302	8958.94	5216.51	4553.53	16045.1	7875.29	14163.8	0.491777	0.0844558	-1.02392	Nonsignificant	None
A0A0B2UYB1	Translation initiation factor eIF-2B subunit beta	Eif2b2	102987	113089	100286	121447	118642	120916		A0A0B2UNW5	Beta-amyloid-like protein	apl-1	31947.9	28767.4	32759.1	10136.5	17466.2	10494.8	2.45356	0.00232489	1.29487	Significant	up
A0A0B2UYB2	BUD13 homolog	R08D7.1	60166.3	95371.5	41177.9	49756.3	68532.3	87898.5		A0A183UN82	Beta-1,4-N-acetylgalactosaminyltransferase	TCNE_LOCUS9952	18957.4	25148.5	17427.3	15170.2	15503.4	7555.05	1.60961	0.0912053	0.686711	Nonsignificant	None
A0A0B2UYB3	RNA helicase	abs	4386.29	7294.29	0	0	4592.15	1388.38		A0A0B2W568	non-specific serine/threonine protein kinase	csnk1d	10345.2	12950.5	12039.2	0	15708.2	22544.9	0.615809	0.0744219	-0.699446	Nonsignificant	None
A0A0B2UYB6	Uncharacterized protein	Tcan_09640	0	0	0	130936	61823.6	102598		A0A183UA30	Patronin	TCNE_LOCUS5350	26771.7	25733.2	21106.5	9230.8	10217.1	18815.5	1.92381	0.0283048	0.943964	Nonsignificant	None
A0A0B2UYB7	Protein JTB	JTB	19822.6	19209.2	24254.8	6529.75	12061.4	9692.12		A0A183UCA5	Uncharacterized protein	TCNE_LOCUS6125	25442.8	46662.5	29632.2	21408.9	16874.3	0	1.77166	0.182349	0.825106	Nonsignificant	None
A0A0B2UYC0	E3 ubiquitin-protein ligase	ubr-1	41770	59035.2	49871.9	32833.4	39531.5	34486.7		A0A0B2UWY3	General transcription and DNA repair factor IIH helicase subunit XPB	ERCC3	11308.6	16483.6	21081.7	10638.2	11379.8	16298.7	1.27553	0.350879	0.351092	Nonsignificant	None
A0A0B2UYC2	Signal recognition particle subunit SRP68	SRP68	97759.8	111342	102858	89460.6	67282.3	108344		A0A183UE82	PAP-associated domain-containing protein	TCNE_LOCUS6808	19661.8	30123.1	22116.1	11740.7	9298.72	17315.7	1.87461	0.0473146	0.906592	Nonsignificant	None
A0A0B2UYC4	Tudor domain-containing protein	Tcan_09637	33093.7	28334.6	18488.4	18735.8	25347.6	33214.5		A0A0B2VE68	Protein neuralized	neur	0	15415.8	11890.9	14701.3	13840.8	9862.41	1.06654	0.738902	0.0929402	Nonsignificant	None
A0A0B2UYC8	Annexin	ANXA7	267908	237401	228490	261600	250590	177441		A0A183UUH2	mannosyl-glycoprotein endo-beta-N-acetylglucosaminidase	TCNE_LOCUS12142	9361.1	13026.2	4884.37	16930.3	21527.9	0	0.472751	0.062207	-1.08085	Nonsignificant	None
A0A0B2UYD1	Annexin	ANXA6	2.39469e+06	2.48148e+06	2.79972e+06	2.52102e+06	1956210	1.88502e+06		A0A0B2V556	Uncharacterized protein	Tcan_14950	13651.6	14517.1	13458.6	10927.2	15568.3	11969.4	1.08221	0.5056	0.113982	Nonsignificant	None
A0A0B2UYD7	Dynein light intermediate chain	Dync1li2	627046	625346	593615	519853	514234	534381		A0A183VGK1	BTB domain-containing protein	TCNE_LOCUS19871	31524	30442.5	19754.5	16379.7	13373	8759.01	2.12198	0.0298578	1.08541	Significant	up
A0A0B2UYE7	Apple domain-containing protein	Tcan_09638	0	0	0	131975	150564	220226		A0A0B2W1F5	Uncharacterized protein	Tcan_08944	27029.8	27037.9	17516.1	11404.8	0	27108.1	1.23913	0.565058	0.309329	Nonsignificant	None
A0A0B2UYE9	ATP-dependent RNA helicase	Tcan_18081	21205.9	35438.6	19809.6	0	18368.5	18166.7		A0A0B2UMU9	FGFR1 oncogene partner 2-like protein	fgfr1op2	38498.3	36964.5	34652.3	16960.5	9278.78	12277.2	2.85891	0.000671544	1.51547	Significant	up
A0A0B2UYG0	Macrophage mannose receptor 1	Mrc1	139080	172345	181974	119076	108688	116183		A0A183UMH0	BAT2_N domain-containing protein	TCNE_LOCUS9690	33549.6	18378.1	29583.8	10835.5	11337.8	16396.5	2.11335	0.0426172	1.07953	Significant	up
A0A0B2UYG2	F-box/LRR-repeat protein 7	FBXL7	79397.1	81705	73807.7	95177.5	90092.1	120008		A0A0B2V8W4	Uncharacterized protein	Tcan_18363	17676.3	21989	14184.5	12288.2	8270.25	18045.6	1.39493	0.233589	0.480189	Nonsignificant	None
A0A0B2UYG4	Purine nucleoside phosphorylase	Pnp	743709	706540	700084	1.20905e+06	1149790	735202		A0A0B2VIR4	SWI/SNF-related matrix-associated actin-dependent regulator of chromatin subfamily D member 1	Smarcd1	16845.3	18488.2	14906.1	6283.28	17054.5	15382.3	1.29751	0.334595	0.375743	Nonsignificant	None
A0A0B2UYG7	Uncharacterized protein	Tcan_18107	0	3437.46	0	15933.6	10007.9	21381		A0A0B2URQ8	Putative RING finger protein EEED8.16	EEED8.16	14707.8	12872.6	13240.8	11743.9	10525.4	16469.3	1.05376	0.732995	0.075544	Nonsignificant	None
A0A0B2UYH1	Branched-chain-amino-acid aminotransferase, cytosolic	bcat-1	151366	112865	84867.4	366174	265673	283810		A0A0B2VJE2	Nose resistant to fluoxetine protein 6	nrf-6	59801.4	62224.2	48385.1	14909.1	14828.4	9015.81	4.39732	0.000727527	2.13662	Significant	up
A0A0B2UYH6	SEC14-like protein 2	SEC14L2	53513.6	68649.4	41450.1	64506.6	43922.6	53322.9		A0A0B2VC66	Phosphatidylinositide phosphatase SAC2	inpp5f	16078.7	16058.6	21569.4	11280.7	12966.5	14601.5	1.38246	0.07487	0.467236	Nonsignificant	None
A0A0B2UYH8	Proliferating cell nuclear antigen	pcn-1	460953	505494	402787	156126	138036	203134		A0A0B2VLS3	Uncharacterized protein	Tcan_07547	18899.7	14116	24456.5	5550.21	15047.4	18287.6	1.478	0.270653	0.563643	Nonsignificant	None
A0A0B2UYI4	BRO1 domain-containing protein BROX-like protein	Tcan_08611	64657.9	65696.7	40651.1	48120.6	57084	51997.6		A0A0B2VR25	Uncharacterized protein	Tcan_09501	9192.21	20990.6	20403.4	16126.6	7684.92	15168.6	1.29774	0.454459	0.376007	Nonsignificant	None
A0A0B2UYJ2	Vacuolar protein sorting-associated protein 4B	Vps4b	205206	189015	181042	206247	174843	229609		A0A0B2UW51	Protein lin-2	lin-2	12361.2	23205.3	19616.7	11100.2	10177.5	17727.2	1.41478	0.246728	0.500573	Nonsignificant	None
A0A0B2UYJ3	urocanate hydratase	Y51H4A.7	984708	1.00365e+06	657941	846312	996226	899338		A0A0B2UNQ3	Angiomotin	AMOT	14381.2	16728.9	13008.7	13028.1	13609.8	12396.4	1.13026	0.211713	0.176653	Nonsignificant	None
A0A0B2UYJ4	Uncharacterized protein	Tcan_10781	1.19323e+06	1.33219e+06	1.34388e+06	492560	661256	506434		A0A0B2UN84	Ubiquitin-conjugating enzyme E2 S	Tcan_12843	13996.1	15871.8	0	12819.2	12393.2	13853.3	1.14684	0.122403	0.197658	Nonsignificant	None
A0A0B2UYJ9	Myosin phosphatase Rho-interacting protein	Mprip	21924	23319.4	19282.9	26423.7	22885.4	24164.5		A0A0B2UQF0	Lamin-1	lmn-1	14357.7	20289.6	5681.9	10211.1	10018.8	18875.5	1.03129	0.940671	0.0444554	Nonsignificant	None
A0A0B2UYK4	Aconitate hydratase, mitochondrial	aco-2	2.32871e+06	2.67098e+06	2.2072e+06	1.60827e+06	1546770	1.44105e+06		A0A0B2UXU2	Pre-mRNA-splicing factor CWC22-like protein	let-858	11863.8	22567.1	9369.96	8643.07	12944.5	17562	1.11881	0.762761	0.161962	Nonsignificant	None
A0A0B2UYL6	Tyrosine-protein kinase	Fps85D	48787.7	45506	72712.6	31563.7	40650.5	25260.5		A0A183U9X9	Uncharacterized protein	TCNE_LOCUS5300	8371.14	14980.7	24358.6	9656.67	7938.8	21555.5	1.21863	0.674687	0.285259	Nonsignificant	None
A0A0B2UYL7	RING finger protein	rnf-121	27585.9	39922.5	32377.1	25964.6	20441.7	21033.8		A0A0B2VW94	UPF0046 protein C25E10.12	C25E10.12	0	17385.7	7387.8	20158.3	18995	0	0.632731	0.289314	-0.660335	Nonsignificant	None
A0A0B2UYM0	Carboxylic ester hydrolase	ges-1	35314.1	39988.5	29747.3	21663.8	31194.7	22591.9		A0A183VBQ6	SWIM-type domain-containing protein	TCNE_LOCUS18176	38710.9	25950.9	41914.8	21385.7	0	17872.5	1.80984	0.089869	0.855861	Nonsignificant	None
A0A0B2UYM2	Uncharacterized protein	Tcan_03123	0	0	0	342092	41126.6	52530.6		A0A183UHD3	Acyl_transf_3 domain-containing protein	TCNE_LOCUS7903	96154.3	106769	83423.8	30977.9	0	8339.97	4.85526	0.00826621	2.27955	Significant	up
A0A0B2UYM6	Prion-like-(Q/N-rich) domain-bearing protein 25	pqn-25	14060.9	9246.76	13713.4	22471.1	10882.4	8198.68		A0A0B2V8U6	Uncharacterized protein	Tcan_11505	12949.7	28398	21681.1	12969.6	11102.2	15273.6	1.60194	0.163523	0.679816	Nonsignificant	None
A0A0B2UYM9	Uncharacterized protein	Tcan_10822	7426.72	8858.99	7865.98	16025.1	9504.83	6319.45		A0A183UKV6	CHK domain-containing protein	TCNE_LOCUS9121	11978.7	0	13335.8	10171.2	17672.3	11609.5	0.962457	0.880141	-0.0552055	Nonsignificant	None
A0A0B2UYN3	Uncharacterized protein	Tcan_10802	0	0	0	29404.9	18409.6	28645.4		A0A0B2V720	F-box/LRR-repeat protein 7	FBXL7	24951	22418.4	24411	7923.77	11295.7	20316.9	1.81555	0.0466619	0.860409	Nonsignificant	None
A0A0B2UYN7	Geranylgeranyl transferase type-2 subunit beta	RABGGTB	63605.5	38763.5	44896.3	40543.7	62716.1	56996.5		A0A0B2W5A8	Transthyretin-like protein 15	ttr-15	10482.8	6512.69	10602.3	18906.4	20674.8	0	0.46483	0.0106692	-1.10522	Significant	down
A0A0B2UYN9	Dehydrogenase/reductase SDR family member 7B	DHRS7B	669191	738020	642293	375959	324389	385250		A0A0B2VX71	Calmodulin-lysine N-methyltransferase	Camkmt	20958.4	21281.3	18754.6	14389.3	10019.4	15223.2	1.53902	0.0166834	0.622016	Nonsignificant	None
A0A0B2UYP0	Lymphocyte antigen 75	LY75	9870.86	23868.2	19971.2	24744.6	22780.4	27891		A0A183UUR6	Nischarin	TCNE_LOCUS12236	29252.1	40568.4	24145.9	7502.45	13246.5	18907.3	2.36953	0.0366719	1.2446	Significant	up
A0A0B2UYP4	Protein cab-1	cab-1	38758.3	38806.7	41758.2	25690.4	25589.7	51082.5		A0A0B2W453	Zinc finger protein	Znf800	0	4960.16	6362.02	9958.14	15177.8	14542.6	0.428022	0.0406238	-1.22424	Significant	down
A0A0B2UYP6	Intermediate filament protein B	Tcan_09687	4.67439e+06	4.44453e+06	4.32245e+06	6.71599e+06	6983820	5.72694e+06		A0A0B2VK21	Uncharacterized protein	Tcan_15269	10701.9	14819	19555.9	11823.4	13141.3	14763.1	1.13464	0.544477	0.182236	Nonsignificant	None
A0A0B2UYP9	RNA helicase	rha-1	35340.8	34763	38846.2	29030.6	22636.1	34982.7		A0A183ULK3	BTB domain-containing protein	TCNE_LOCUS9373	4467.4	0	3934.29	15307.8	10446.2	14044.6	0.316657	0.017259	-1.65901	Significant	down
A0A0B2UYQ1	ELMO domain-containing protein 2	Elmod2	45572	42131.7	34921.6	54710.3	53316.4	60333.1		A0A0B2VXM0	Structural maintenance of chromosomes protein	Smc1a	14197.5	15374.6	11229.1	9547.67	10326.4	20119.2	1.0202	0.944232	0.0288586	Nonsignificant	None
A0A0B2UYQ7	Importin subunit alpha	ima-3	371830	377796	358718	335472	327845	321654		A0A0B2V0A8	Uncharacterized protein	Tcan_09128	49016.1	24476.3	43736.1	12379	11760.3	15858.2	2.9309	0.0272094	1.55134	Significant	up
A0A0B2UYQ8	Chondroitin proteoglycan 2	cpg-2	1.8069e+06	2.00915e+06	1.93868e+06	220726	194550	117405		A0A183UQR9	WD repeat domain phosphoinositide-interacting protein 4	TCNE_LOCUS10839	26771.1	30396.6	23935.9	7754.27	13370	18884.4	2.02715	0.0211136	1.01945	Significant	up
A0A0B2UYQ9	Serine/threonine-protein phosphatase 4 regulatory subunit 2-A	ppp4r2a	21716.3	12949.4	35338.7	31934.3	32097.3	22060.3		A0A0B2VUI5	Vacuolar protein sorting-associated protein 54	vps-54	12810.2	13352.3	11043.6	0	19482.3	20544.3	0.619689	0.0044807	-0.690384	Nonsignificant	None
A0A0B2UYR0	Guanine nucleotide-binding proteinsubunit gamma-1	Ggamma1	455467	472201	439943	503439	648027	560378		A0A0B2URL2	Serpin B10 (Fragment)	SERPINB10	361225	272417	278787	14276.8	9816.68	15946.6	22.7879	0.00931405	4.51019	Significant	up
A0A0B2UYR1	LETM1 and EF-hand domain-containing protein 1, mitochondrial	LETM1	219022	243277	231801	291869	287694	264601		A0A0B2VW17	LIM domain-containing protein unc-97	unc-97	22542.1	13080.7	21925.9	20526	14403.5	5167.32	1.43525	0.342776	0.521298	Nonsignificant	None
A0A0B2UYR3	Serine/threonine-protein phosphatase	sds21	12914.6	8739.15	0	45644.1	34432.2	53350.5		A0A0B2VSY5	Cyclin-dependent kinase 12	CDK12	17599.2	15988.9	21093.3	12092.5	10041.2	17975.5	1.36331	0.159504	0.447115	Nonsignificant	None
A0A0B2UYR4	Uncharacterized protein	Tcan_16235	54164.9	73808.8	50484	46669.6	45138.5	60236.5		A0A0B2UIC9	Phosphatidylinositol 3-kinase regulatory subunit alpha	PIK3R1	11995	19363.7	21913.1	25907.7	14202.9	0	0.885414	0.718934	-0.175575	Nonsignificant	None
A0A0B2UYR7	Importin-7	IPO7	486216	545861	465731	346476	361718	471116		A0A0B2VW24	non-specific serine/threonine protein kinase	pink-1	11743.3	20543.7	16618.5	11426.5	15828.3	12912.1	1.21756	0.365274	0.28399	Nonsignificant	None
A0A0B2UYS0	Dynein heavy chain, cytoplasmic	dhc-1	726235	768686	664373	590514	582861	654314		A0A0B2UJN8	Glutathione peroxidase	gpx-3	14534.7	12578.4	20796.2	4184.94	18295.1	17690.3	1.19265	0.647718	0.254175	Nonsignificant	None
A0A0B2UYS3	Propionyl-CoA carboxylase alpha chain, mitochondrial	pcca-1	2.26937e+07	2.39301e+07	2.29878e+07	2.2549e+07	21138700	2.40556e+07		A0A183UZA1	Phosphatidylinositol 3-kinase catalytic subunit type 3	TCNE_LOCUS13821	9298.88	13626.6	9199.03	11815.1	16296.6	12068.6	0.799511	0.262317	-0.322811	Nonsignificant	None
A0A0B2UYS4	Sesquipedalian-1	FAM109A	16798	0	0	16851.9	20938.6	0		A0A0B2VRE7	Serine/threonine-protein phosphatase 4 regulatory subunit 3	flfl	16088.4	7013.45	12038.8	12607.5	8748.69	18830.1	0.874443	0.691356	-0.193564	Nonsignificant	None
A0A0B2UYS6	Small ribosomal subunit protein eS1	Tcan_04781	4.12614e+06	4.65243e+06	4.14376e+06	3.17881e+06	2968480	3.45519e+06		A0A183VCU0	Ig-like domain-containing protein	TCNE_LOCUS18560	16613.2	16735.6	14518.7	13318.9	12630.5	14250.7	1.19073	0.0409358	0.251849	Nonsignificant	None
A0A0B2UYS8	Putative cuticle collagen	col-155	74469.2	77822.1	64723.3	73224.1	120996	164828		A0A183UHY3	Maternal protein tudor	TCNE_LOCUS8103	8580.97	11808.9	15887.2	13084	6445.58	20703	0.901686	0.789947	-0.149303	Nonsignificant	None
A0A0B2UYS9	ATP-dependent RNA helicase	ZK686.2	248956	264712	219269	227060	243847	234867		A0A0B2VRX5	DNA ligase (ATP)	LIG3	11850.5	14643.9	14303.1	15115	8615.28	16579.6	1.0121	0.953168	0.0173465	Nonsignificant	None
A0A0B2UYT0	Protein phosphatase 1 regulatory subunit 7	Ppp1r7	0	0	0	54029.9	53700.5	109690		A0A0B2VFQ6	O-acetyltransferase OatA	oatA	36857.5	12276.4	0	5564.04	27604.7	7157.2	1.82763	0.453646	0.869972	Nonsignificant	None
A0A0B2UYT8	RNA-binding protein 5	rbm5	41065.7	52545.6	44918.7	44538.2	43353	46604.7		A0A183V5U2	Uncharacterized protein	TCNE_LOCUS16112	3620.05	0	3536.18	12729	12609.6	15000.6	0.266102	0.00224323	-1.90995	Significant	down
A0A0B2UYU0	UDP-galactose translocator 1	ugtp-1	36591.4	60954.8	35199.8	12671.4	12269.7	10721.9		A0A183UNI0	Ras-like GTP-binding protein rhoA	TCNE_LOCUS10050	15925.7	16044.3	17040.3	11967.4	15203.2	13180.1	1.21461	0.0457385	0.280492	Nonsignificant	None
A0A0B2UYU3	Proteasome subunit beta type-2	pbs-4	249691	311473	292681	239622	223606	296653		A0A183VBV2	Rab-like protein 6	TCNE_LOCUS18222	16246.3	11688.3	18518.3	12772.5	17138.1	10488.9	1.14984	0.51093	0.201431	Nonsignificant	None
A0A0B2UYU5	Putative NADH dehydrogenase [ubiquinone] flavoprotein 2, mitochondrial	F53F4.10	1.79223e+06	1.97246e+06	1.77499e+06	1.65433e+06	1629890	1.86337e+06		A0A0B2VJ35	E3 ubiquitin-protein ligase	siah-1	23384.6	26061.7	12255	28903.1	11515.6	0	1.0177	0.96897	0.0253155	Nonsignificant	None
A0A0B2UYU6	TBC1 domain family member 5	Tbc1d5	14933.8	26990.3	32921.5	20117.4	22707.7	13211.2		A0A0B2V453	NFX1-type zinc finger-containing protein 1	ZNFX1	10857.6	12526.5	8661.24	10467.1	10513.2	19516.9	0.791295	0.429726	-0.337712	Nonsignificant	None
A0A0B2UYV2	RNA polymerase-associated protein RTF1-like protein	RTF1	30278.9	23638.6	25620.6	19559.1	23350	33400.7		A0A0B2VIQ5	General transcription factor IIH subunit 3	GTF2H3	16506.1	13421.8	7707.71	14577.9	11439.5	14481.6	0.929299	0.748276	-0.105785	Nonsignificant	None
A0A0B2UYV3	NADH dehydrogenase [ubiquinone] 1 alpha subcomplex assembly factor 3	NDUFAF3	51230.5	57565.2	48003.4	32502.6	33436.9	40001.6		A0A0B2VFP9	Uncharacterized protein	Tcan_09751	24082.8	26875.1	24900.1	12131.8	10224.6	18151.3	1.87268	0.00958639	0.905107	Nonsignificant	None
A0A0B2UYV4	Glutathione S-transferase 1	GST1	1.41478e+06	2.34984e+06	2.38131e+06	1.41693e+06	2699790	1.13354e+06		A0A0B2UQN0	Uncharacterized protein (Fragment)	Tcan_02105	15146.3	14311.3	17912.5	0	18268.7	22248.8	0.779418	0.116553	-0.35953	Nonsignificant	None
A0A0B2UYV5	39S ribosomal protein L33, mitochondrial	Tcan_02016	58424.3	56273.6	49844.5	28093.6	33798.5	56126.1		A0A0B2USS5	Uncharacterized protein	Tcan_08805	30483.3	16669.4	34025.3	23606.7	16988	0	1.33315	0.420736	0.414834	Nonsignificant	None
A0A0B2UYV9	U5 small nuclear ribonucleoprotein 200 kDa helicase	Y46G5A.4	274342	327922	280473	243450	224000	327714		A0A183UQM4	Cap-specific mRNA (nucleoside-2-O-)-methyltransferase 1	-	29288.8	25268.1	31043.6	12983.1	9298.91	18323.8	2.10808	0.0086832	1.07593	Significant	up
A0A0B2UYW0	Coiled-coil domain-containing protein	Tcan_08009	118898	120196	122363	65891	56553.7	98404.3		A0A0B2VZJ1	Uncharacterized protein	Tcan_07808	20687.9	31831.1	25761.5	19946	11598.8	9157.43	1.92325	0.0524112	0.943543	Nonsignificant	None
A0A0B2UYW7	dimethylargininase	DDAH1	81734.5	102542	77739.7	135530	131430	155229		A0A0B2UPL9	Putative cleavage and polyadenylation specificity factor subunit 1	cpsf-1	20750.6	13621.8	16982.8	0	11930.7	28771.9	0.841146	0.667667	-0.249573	Nonsignificant	None
A0A0B2UYW8	Uncharacterized protein	Tcan_15853	68476.5	93511.7	69448.1	12577.6	27454	19842.5		A0A183V526	Nuclear pore complex protein	TCNE_LOCUS15846	17024.4	28060.6	23805.2	13406.2	8068.49	19255.8	1.69137	0.108461	0.758188	Nonsignificant	None
A0A0B2UYX2	DNA-directed RNA polymerases I, II, and III subunit RPABC5	rpb-10	48839.7	65100.1	55585.3	31430.8	39044.9	61900.3		A0A0B2VC48	Uncharacterized protein	Tcan_14274	16835.4	7617.63	11968.1	20061	20692.9	0	0.595789	0.0966719	-0.747126	Nonsignificant	None
A0A0B2UYX4	Peptidase S1 domain-containing protein	Tcan_08306	1.45683e+06	1.55015e+06	1.20606e+06	200568	162651	214085		A0A0B2VFK2	Uncharacterized protein	Tcan_16835	21120.1	23925.6	23543.9	18123.8	10748.7	11923.1	1.6813	0.0194302	0.749574	Nonsignificant	None
A0A0B2UYY0	C2H2-type domain-containing protein	Tcan_17893	6633	7389.44	0	7941.15	0	15508.4		A0A0B2VKT1	Cytochrome P450 2C30	CYP2C30	17852.4	12665.6	2628.8	10193.2	15849	14858.4	0.810423	0.618587	-0.303253	Nonsignificant	None
A0A0B2UYY2	Carboxypeptidase	F32A5.3	1.21287e+06	1.00025e+06	1.35762e+06	1.19321e+06	1281260	1.52772e+06		A0A183UX41	P-type Cu(+) transporter	TCNE_LOCUS13061	16609.8	17034.8	14742.9	12656.1	11175.2	17100.7	1.18214	0.264058	0.241404	Nonsignificant	None
A0A0B2UYY3	TWiK family of potassium channels protein 18	twk-18	37056.2	29227.6	30141.2	25271.1	33108.2	32050.9		A0A183UDS0	PX domain-containing protein	TCNE_LOCUS6640	21899.6	17518.8	12625.5	14186.8	8579.79	18211.1	1.27005	0.394453	0.344889	Nonsignificant	None
A0A0B2UYY9	Uncharacterized protein	Tcan_03731	109765	120341	122085	83758.5	77528.5	74724.1		A0A0B2VES6	Peptidylprolyl isomerase	Tcan_17197	14652.9	22212.3	14495	13282	6899.55	20816.7	1.25274	0.50829	0.325087	Nonsignificant	None
A0A0B2UYZ1	Uncharacterized protein T16H12.9	T16H12.9	112949	130630	148246	244787	143424	76760.5		A0A183UL92	THO complex subunit 1	TCNE_LOCUS9262	18487	24677.6	25415.5	9457.65	17230.8	14320.4	1.67233	0.0436328	0.741856	Nonsignificant	None
A0A0B2UYZ2	Calponin homology domain-containing protein	Tcan_15002	105548	107676	116791	52995.6	53369.2	62160		A0A0B2VQB3	tRNA (adenine(58)-N(1))-methyltransferase non-catalytic subunit TRM6	TRMT6	13272.7	19516.4	20395.7	8856.64	10298.2	21978.1	1.293	0.442738	0.370718	Nonsignificant	None
A0A0B2UYZ3	Tyrosine-protein kinase Fer	FER	11188.9	9762.88	5787.88	26976.7	31824.8	36729		A0A0B2V906	Uncharacterized protein C09E9.1	C09E9.1	26642.2	23013.8	34369.4	11550.2	11803.3	17818	2.04086	0.0219832	1.02918	Significant	up
A0A0B2UYZ4	DnaJ-like protein subfamily C member 17	Dnajc17	28855.6	30967.6	27084.7	21223.4	14779.5	25499.8		A0A0B2VWL1	Replication termination factor 2	RTFDC1	12261.7	14870.1	15148.2	10948.8	9294.38	20946.2	1.02648	0.927502	0.0377075	Nonsignificant	None
A0A0B2UYZ5	Uncharacterized protein	Tcan_18119	0	0	0	997845	1027820	1.40418e+06		A0A0B2W1I3	EGF-like domain-containing protein	Tcan_08934	46310.3	59287	41092.9	11834.9	15800.1	13557.1	3.56112	0.00313337	1.83233	Significant	up
A0A0B2UYZ9	BTB/POZ domain-containing protein KCTD3	KCTD3	13162.1	11084.3	9303.88	9511.07	10405	0		A0A0B2V9P0	Kanadaptin	ZK632.2	16909.1	20594.2	18787.6	11629.4	13770.9	15794.4	1.36646	0.0350443	0.450445	Nonsignificant	None
A0A0B2UZ00	Nuclear pore complex protein	NUP214	32344.1	42760.3	45312.6	27028.8	26054.8	43258.5		A0A0B2VR63	Ubiquitin thioesterase zranb1	zranb1	23361.8	26716.7	21706.9	14383.1	16131.3	10768.9	1.73885	0.00925637	0.798135	Nonsignificant	None
A0A0B2UZ02	Signal recognition particle 14 kDa protein	SRP14	94024.4	115960	120094	72975.2	71709.6	94617.9		A0A0B2VPC4	Uncharacterized protein	Tcan_13665	21921.7	15773.3	17784.3	15702.8	8530.38	17106.5	1.34204	0.2164	0.424424	Nonsignificant	None
A0A0B2UZ03	KH domain-containing, RNA-binding, signal transduction-associated protein 2	Khdrbs2	542435	527540	617036	427015	418730	647234		A0A0B2V1J5	Steroidogenic acute regulatory-like protein 1	strl-1	29026.5	30356.2	28941.4	18253.9	9470.1	13618.1	2.13642	0.00371018	1.09519	Significant	up
A0A0B2UZ07	eIF-4F 25 kDa subunit	ife-4	116880	102426	132430	115675	86717.4	127193		A0A0B2URC3	Dipeptidyl peptidase 9	DPP9	20775.9	17917.7	16046.1	14525.2	11655.9	15187.3	1.32323	0.0636043	0.404062	Nonsignificant	None
A0A0B2UZ14	Uncharacterized protein	Tcan_05226	29803.5	35635.3	24126.5	21819.9	18500.3	21713.9		A0A183VAI6	protein-tyrosine-phosphatase	-	15025.8	14770.2	18109.2	13672.5	11162.4	16537.4	1.1579	0.31284	0.211516	Nonsignificant	None
A0A0B2UZ15	Protein farnesyltransferase subunit beta	FNTB	370123	428136	408394	314299	316122	316101		A0A0B2VF91	5-nucleotidase domain-containing protein 2	Nt5dc2	20862.5	30330	20551.4	18092.5	8274.84	15037.6	1.73274	0.079562	0.793052	Nonsignificant	None
A0A0B2UZ18	Major allergen Ani s 1	Tcan_14640	1.36381e+06	1.39361e+06	1.0959e+06	578339	426398	281684		A0A0B2V113	Endoplasmic reticulum vesicle transporter C-terminal domain-containing protein	Tcan_09357	14205.6	42947.9	31147.2	24426.7	16999.6	0	1.42101	0.490087	0.506917	Nonsignificant	None
A0A0B2UZ19	Multidrug resistance-associated protein 7	ABCC10	10672.9	11235.8	13744.2	13304.7	9874.9	18389		A0A183UYV5	DNA-directed RNA polymerase subunit	TCNE_LOCUS13675	17303.1	17517.5	19310.3	7476.46	13521.7	20455.6	1.30581	0.328821	0.38495	Nonsignificant	None
A0A0B2UZ26	Acetyl-CoA carboxylase	ACAC	487738	532103	514739	75456.8	78555.3	70692.3		A0A0B2UZU3	Uncharacterized protein T19C3.5	T19C3.5	9622.77	14074	6561.02	17454.3	16527.5	7481.93	0.729742	0.387651	-0.454542	Nonsignificant	None
A0A0B2UZ30	Glucose-6-phosphate 1-dehydrogenase	gspd-1	592821	610654	524265	521368	511964	448339		A0A0B2VFB1	Sex-determining protein fem-1	fem-1	33361.4	31965.5	22878.5	11653.7	8466.83	21424.4	2.12313	0.0380102	1.08619	Significant	up
A0A0B2UZ31	Peptidyl-prolyl cis-trans isomerase	PPIL4	19164.6	8883.11	16739.6	0	19496.7	15026.7		A0A0B2UYM6	Prion-like-(Q/N-rich) domain-bearing protein 25	pqn-25	14060.9	9246.76	13713.4	22471.1	10882.4	8198.68	0.890953	0.761379	-0.166578	Nonsignificant	None
A0A0B2UZ33	CCR4-NOT transcription complex subunit 9	RQCD1	79058.5	71079.1	75818.1	24773.3	35000.9	44303.8		A0A0B2W4A8	Membrane-associated guanylate kinase, WW and PDZ domain-containing protein 2	MAGI2	0	11399.1	21985.4	0	21145.4	20418	0.803217	0.521437	-0.316138	Nonsignificant	None
A0A0B2UZ34	non-specific serine/threonine protein kinase	MAP4K5	38511.8	45150.2	34967.6	27256.3	37774.4	24463.1		A0A0B2UZ19	Multidrug resistance-associated protein 7	ABCC10	10672.9	11235.8	13744.2	13304.7	9874.9	18389	0.85769	0.497734	-0.221472	Nonsignificant	None
A0A0B2UZ49	ADP-ribosylation factor-like protein 8B	Arl8b	933257	966741	886095	1.03066e+06	1052110	1.00839e+06		A0A0B2VI95	Solute carrier family 22 member 6	SLC22A6	14402.4	11597.5	14206.9	10374.7	13753.8	17536.2	0.965008	0.840079	-0.0513871	Nonsignificant	None
A0A0B2UZ50	Endoplasmic reticulum lectin 1	Erlec1	118956	129447	125569	81706	89713	110323		A0A0B2UIE2	Monocarboxylate transporter 12	slc16a12	13712.2	9609.03	9120.98	17717.2	10672.4	13298.6	0.77821	0.288261	-0.361768	Nonsignificant	None
A0A0B2UZ51	Pyridoxal phosphate homeostasis protein	F09E5.8	76750.4	96379.8	79378	75553.5	81602.4	75738.8		A0A183TZ73	Cleavage and polyadenylation specificity factor subunit 3	TCNE_LOCUS1543	21153.4	27379	23432.5	16314.1	0	25398.5	1.15017	0.502413	0.201848	Nonsignificant	None
A0A0B2UZ53	Sorting nexin-9	Snx9	136213	158234	126132	137764	156237	126763		A0A3P7GUN5	Protein kinase domain-containing protein	TCNE_LOCUS14263	16754.9	19775	18465.7	18336.8	13448.5	9936.12	1.31816	0.162505	0.398528	Nonsignificant	None
A0A0B2UZ54	Growth hormone-inducible transmembrane protein	Ghitm	176774	176142	179778	158127	164159	230159		A0A0B2VW21	Uncharacterized protein	Tcan_10342	20558.2	23605.2	18834.6	10387.5	17614.7	13721.6	1.50988	0.0476428	0.594436	Nonsignificant	None
A0A0B2UZ61	N-terminal kinase-like protein	scyl1	112526	111791	111204	81713.6	83261.2	99111.9		A0A183UM80	Chloride channel CLIC-like protein 1	TCNE_LOCUS9600	15778.5	14248.9	12804	11922.2	14070.1	15756.2	1.02594	0.809661	0.0369425	Nonsignificant	None
A0A0B2UZ63	5-AMP-activated protein kinase subunit beta-1	PRKAB2	82930.2	89768.6	78014.1	59458.1	45548.3	56566.6		A0A0B2UTJ5	SET domain-containing protein 14	set-14	7332.32	7354.26	3623.3	10637.8	20440.4	10686.3	0.438408	0.0884392	-1.18966	Nonsignificant	None
A0A0B2UZ64	Uncharacterized protein	Tcan_10210	59360.7	78930.8	64123.8	69737.7	44918.7	56087.2		A0A0B2VMI3	RING-type E3 ubiquitin transferase	ncl-1	30800.1	35565.7	29193.3	12605.4	16000	13178.9	2.28696	0.00119708	1.19343	Significant	up
A0A0B2UZ67	Elongation of very long chain fatty acids protein	elo-4	11820.4	6936.65	6451.71	8720.53	6002.49	12370.4		A0A0B2V063	Neprilysin-1	nep-1	17714.6	10758.1	14303.6	15798.6	12617.5	13470.1	1.02125	0.90023	0.0303342	Nonsignificant	None
A0A0B2UZ68	Transthyretin-like protein 5	ttr-5	2.74098e+06	2.70424e+06	3.10617e+06	2.71246e+06	3743400	2.42905e+06		A0A0B2UR12	Uncharacterized protein	Tcan_03106	17212.8	12784.1	16392.1	12513.4	16887.3	12514	1.10675	0.496042	0.146327	Nonsignificant	None
A0A0B2UZ69	Adenylosuccinate synthetase	Tcan_15837	1.20412e+06	1.25006e+06	1.14729e+06	1.30659e+06	1466920	1.50775e+06		A0A0B2V3Y8	WD repeat and FYVE domain-containing protein 3	Wdfy3	25265.6	15660.4	23351.2	12592.9	9532.39	19799.9	1.53314	0.152836	0.616491	Nonsignificant	None
A0A0B2UZ70	Uncharacterized protein C05D11.1	C05D11.1	526145	648026	560579	534612	612858	812802		A0A0B2VUW6	Ribosomal RNA processing protein 1-like protein	C47E12.7	24040.8	18901.4	22046.3	11499.2	10597.9	19829.9	1.55004	0.0801477	0.632301	Nonsignificant	None
A0A0B2UZ78	Muscleblind-like protein	mbl-1	135128	81318.2	186065	106807	122991	127684		A0A0B2UW27	Putative methyltransferase B0303.2	Tcan_18271	8733.22	4591.37	5982.66	15012.4	13786.6	13165.6	0.460084	0.00477747	-1.12003	Significant	down
A0A0B2UZ87	Uncharacterized protein (Fragment)	Tcan_06936	45926.2	42503.9	43164.9	53910.4	43093.5	54044.9		A0A0B2W5I3	Uncharacterized protein	Tcan_04891	20764.8	20293.2	14038.8	10296.5	12581.5	19180.4	1.31001	0.274357	0.389572	Nonsignificant	None
A0A0B2UZ88	General transcription factor 3C polypeptide 3	GTF3C3	0	11676.5	5173.9	3450.55	11969.8	4475.54		A0A0B2VHD6	28S ribosomal protein S11, mitochondrial	MRPS11	15745.8	19704.1	14379.3	6876.38	12235.8	22977.9	1.18387	0.632835	0.243511	Nonsignificant	None
A0A0B2UZ93	Uncharacterized protein	Tcan_15856	0	0	0	9242.42	15063.1	20149.7		A0A0B2VFQ5	Transmembrane protein 39A	Tmem39a	22277.1	31330.4	24775.1	15383.7	13687.6	13041.9	1.86124	0.0122936	0.896262	Nonsignificant	None
A0A0B2UZ94	Multidrug resistance-associated protein 5	ABCC5	203785	175877	214001	177165	155546	146910		A0A183V2V0	WD and tetratricopeptide repeats protein 1	-	19966.1	24466.1	21133.3	19542	9484.41	13114.9	1.55585	0.0732624	0.637701	Nonsignificant	None
A0A0B2UZ96	Uncharacterized protein	Tcan_08604	0	0	0	18864.7	15677.3	23967.1		A0A183UI77	C2 domain-containing protein	TCNE_LOCUS8197	7663.26	16365.8	0	17764.2	17084	7318.97	0.854779	0.732026	-0.226377	Nonsignificant	None
A0A0B2UZA5	Uncharacterized protein	Tcan_08596	192689	192209	207782	528816	563257	528908		A0A0B2W4M7	RNA polymerase II-associated protein 1 N-terminal domain-containing protein	Tcan_05682	21029.6	24730.9	25414.3	11854.9	11368.4	19085.9	1.68225	0.0276692	0.750392	Nonsignificant	None
A0A0B2UZA8	Paramyosin	PARA	0	573980	622602	907570	271725	816573		A0A183U732	Uncharacterized protein	TCNE_LOCUS4302	11139.8	5546.99	15010.3	6916.08	13529.8	21878.9	0.748903	0.527597	-0.41715	Nonsignificant	None
A0A0B2UZB0	Uncharacterized protein	Tcan_08602	79600.1	124819	143763	96362.9	88069	102103		A0A0B2UVG9	Apple domain-containing protein	Tcan_17131	4129.28	12180.4	0	23878	10659.1	7852.04	0.577142	0.458937	-0.793001	Nonsignificant	None
A0A0B2UZB2	Putative complexin-1	cpx-1	35282.3	22497.6	31370	51009.1	56829.4	53070.7		A0A0B2VM82	Cyanocobalamin reductase (cyanide-eliminating)	cblc-1	24228.1	12393	15271.2	10793.6	16854	14751.8	1.22389	0.471294	0.291472	Nonsignificant	None
A0A0B2UZB3	S-(hydroxymethyl)glutathione dehydrogenase	H24K24.3	1.0635e+06	1.22626e+06	1.12704e+06	877872	920186	846666		A0A0B2UZI6	Uncharacterized protein	Tcan_07046	8418.28	11419	10689.4	12725.2	15638.8	14089	0.719072	0.0322974	-0.475792	Nonsignificant	None
A0A0B2UZB4	Integrin-linked kinase-associated serine/threonine phosphatase 2C	ILKAP	26536.3	27782.9	31468.4	22577.5	25825.3	29736.1		A0A0B2VQT9	R3H and coiled-coil domain-containing protein 1-like (Fragment)	R3HCC1L	12450.4	16511.6	19646.5	16384.4	16016.4	10066.3	1.14461	0.522012	0.194862	Nonsignificant	None
A0A0B2UZB5	Calmodulin, striated muscle	CCM1	17592.3	18515	23619.8	10558.3	13570.6	13248.3		A0A183VGQ6	Peptidase_M41 domain-containing protein	TCNE_LOCUS19926	20301.6	21022.4	17476.3	15450	12346.6	14678.5	1.38434	0.0189584	0.469204	Nonsignificant	None
A0A0B2UZB7	Dual specificity protein phosphatase 14	DUSP14	41534.5	52104.2	54644.9	58249.1	108553	97327.2		A0A0B2W5N8	NADH dehydrogenase (Ubiquinone) complex I, assembly factor 6	NDUFAF6	9138.99	22932.7	16735.6	19613.9	0	22909.6	0.765182	0.415208	-0.386124	Nonsignificant	None
A0A0B2UZB9	Putative syntaxin-3	syx-3	121316	121691	118035	124452	137748	123909		A0A3P7FJ28	Uncharacterized protein	TCNE_LOCUS3267	20158	38279.4	11113.2	18067.1	12325.4	12177.7	1.63379	0.335316	0.708219	Nonsignificant	None
A0A0B2UZC0	T-complex protein 1 subunit alpha	cct-1	26124.1	55576.2	57704.4	34389.8	56613.4	55242.8		A0A0B2VZ37	Tyrosine-protein kinase	Fps85D	19183.6	33116.4	24021.8	16316.8	13772.2	12510.9	1.7916	0.0567211	0.841246	Nonsignificant	None
A0A0B2UZC4	Protein Dr1	NC2beta	6370.08	0	6021.43	0	0	0		A0A0B2VS15	Transient receptor potential cation channel trpm	trpm	18070.9	26067.7	18616.5	12896.7	12450.6	17393.8	1.46826	0.092037	0.554109	Nonsignificant	None
A0A0B2UZC6	Uncharacterized protein	Tcan_14158	44559.4	36703.3	46204.8	40769.2	51091.2	57214.6		A0A0B2V0F0	Histone-lysine N-methyltransferase SMYD3	Smyd3	12302.8	17988.8	12884.5	14012.4	14326.2	14421.8	1.00972	0.945911	0.0139552	Nonsignificant	None
A0A0B2UZC8	Ras-like GTP-binding protein rhoA	rho-1	2.8516e+06	2.57419e+06	2.84105e+06	2.22675e+06	2090800	1.62106e+06		A0A0B2VXT6	Neuronal calcium sensor 1	NCS1	12358.1	0	6342.6	14886.5	11122.5	16768.3	0.655748	0.211605	-0.608788	Nonsignificant	None
A0A0B2UZD6	Collagen alpha-5(VI) chain	COL6A5	57695.5	0	36189.8	71129.3	59691.4	70248		A0A183UA63	Nuclear RNA export factor 1	TCNE_LOCUS5383	9052.43	19934.3	18457.3	14806.1	10326.2	17757.1	1.10619	0.725829	0.145601	Nonsignificant	None
A0A0B2UZD7	Putative serine protease K12H4.7 (Fragment)	K12H4.7	133359	229414	293105	219174	169337	199576		A0A0B2W623	Protein LSM14-like protein A	lsm14a	246265	273038	245616	15732.9	16747.1	10426.1	17.8278	1.29347e-05	4.15606	Significant	up
A0A0B2UZE0	UTP--glucose-1-phosphate uridylyltransferase	UGP1	241505	271713	189233	85404.1	69145.1	53992.9		A0A0B2V6H2	Putative ribosomal RNA methyltransferase nop2	Tcan_03185	16512.7	17411.4	20083.4	14438.3	8645.59	19822.9	1.25872	0.337741	0.331955	Nonsignificant	None
A0A0B2UZE4	Uncharacterized protein	Tcan_08116	10013.1	5758.79	5774.43	88036	73255.9	85394.2		A0A0B2W4R3	Cuticle collagen 40	col-40	8915.12	15759.4	17119.4	4452.98	19989	18467.3	0.974004	0.949874	-0.0380005	Nonsignificant	None
A0A0B2UZE9	Glycylpeptide N-tetradecanoyltransferase	NMT2	363405	422433	394582	323929	288502	367727		A0A0B2V7X3	Protein phosphatase 1 regulatory subunit 16A	Ppp1r16a	8562.21	0	10447	12638.9	12273.9	18013.8	0.664246	0.149962	-0.590211	Nonsignificant	None
A0A0B2UZF3	Spectrin alpha chain	alpha-Spec	266617	186133	229967	636824	534533	360537		A0A0B2VU17	SEC14 domain and spectrin repeat-containing protein 1	sestd1	15439.1	14687.6	12782.2	13517.7	13499.7	15939.5	0.998884	0.989413	-0.00161124	Nonsignificant	None
A0A0B2UZF6	Fatty acid-binding-like protein 5	lbp-5	91106.9	152459	125104	0	28099.8	26272.5		A0A183UI68	Alpha/beta hydrolase domain-containing protein 17C	TCNE_LOCUS8188	37021.3	41144.2	32559.5	13157.4	18205.3	11606	2.57688	0.00207635	1.36562	Significant	up
A0A0B2UZF7	Nucleoporin-17	npp-17	55871.9	67213.9	46737.4	35302.3	41327.2	53424.2		A0A0B2VR19	Uncharacterized protein	Tcan_09227	0	5197.33	6369.84	15234.7	14130	13631.9	0.403537	0.00145769	-1.30923	Significant	down
A0A0B2UZF9	Signal peptidase complex subunit 2	TAF6	787953	891534	818393	816581	721231	894172		A0A0B2VXI3	Sjoegren syndrome nuclear autoantigen 1	Tcan_14584	10894.2	5908.59	0	11180	11050.2	20803.3	0.585689	0.283873	-0.771794	Nonsignificant	None
A0A0B2UZG4	Phosphopantothenoylcysteine decarboxylase	Ppcdc	48306.5	46867.9	52814.1	29168.3	23278.5	34524.5		A0A183V163	HORMA domain-containing protein	TCNE_LOCUS14483	5703.74	11758.7	0	10797.5	17846.3	14501	0.60711	0.201343	-0.719971	Nonsignificant	None
A0A0B2UZG6	Acyltransferase	mogat1	30985.1	84667.1	65274.6	97225.1	44732.9	32725.5		A0A0B2VHV7	Serine/threonine-protein phosphatase	TOPP1	6437.86	7559.3	0	12076.1	12987.2	18103.4	0.486387	0.0573318	-1.03982	Nonsignificant	None
A0A0B2UZG8	mitogen-activated protein kinase kinase kinase (Fragment)	slpr	168712	159908	177639	146788	180472	170341		A0A0B2UVN8	Uncharacterized protein	Tcan_06958	7998.24	8765.28	10157.4	14697.7	11533	16942.6	0.623554	0.0328205	-0.681413	Nonsignificant	None
A0A0B2UZH4	Uncharacterized protein	Tcan_03853	62961.8	60775.3	80874	66629.6	73026	91044.7		A0A0B2VQP0	Heterogeneous nuclear ribonucleoprotein L-like	HNRNPLL	13183.3	16903.3	20264.4	11379.8	13667.6	18150.8	1.16558	0.450248	0.221052	Nonsignificant	None
A0A0B2UZH5	Uncharacterized protein (Fragment)	Tcan_09664	235229	222353	227877	154991	148991	156997		A0A183VGS9	Uncharacterized protein	-	11247.9	10763	13534.1	16825.9	12299.6	14110.7	0.822113	0.17748	-0.282592	Nonsignificant	None
A0A0B2UZH8	Regulator of G-protein signaling rgs-7	rgs-7	9389.34	10593.6	5411.93	9505.91	0	14647		A0A0B2UWR9	DUF4440 domain-containing protein	Tcan_11994	19532.6	23260.6	21278.2	17847.7	8076.57	17353.7	1.48046	0.10776	0.566047	Nonsignificant	None
A0A0B2UZH9	Small heat shock protein OV25-1	OV25-1	630539	713127	791820	1.86198e+06	1421810	1.13726e+06		A0A183U926	Uncharacterized protein	TCNE_LOCUS4996	25909.7	14803.3	19982.9	10896.8	17846.2	14604.6	1.40021	0.201266	0.485646	Nonsignificant	None
A0A0B2UZI1	Uncharacterized protein	Tcan_13859	1897.82	2495.29	0	8412.24	10338.4	10248.6		A0A0B2VLG5	Globin-like protein 9 (Fragment)	glb-9	4488.7	8696.9	4811.33	13631.8	21090.4	8767.84	0.413817	0.0907431	-1.27294	Nonsignificant	None
A0A0B2UZI2	Ras-related C3 botulinum toxin substrate 1	Rac1	271377	277888	268406	241339	252972	245449		A0A0B2VWV0	Histone deacetylase	hdac1-b	21819.5	25752.9	21199	14212.5	13526.1	15821.5	1.57877	0.00600749	0.658804	Nonsignificant	None
A0A0B2UZI6	Uncharacterized protein	Tcan_07046	8418.28	11419	10689.4	12725.2	15638.8	14089		A0A183U8D7	trimethyllysine dioxygenase	TCNE_LOCUS4757	4274.23	0	16301.4	7306.86	23936.3	12368	0.707695	0.622751	-0.498801	Nonsignificant	None
A0A0B2UZI7	Syntaxin-16	STX16	27401.3	28296.5	24993.9	36413.3	36114.9	49332.8		A0A0B2VVR3	TBC1 domain family member 20 (Fragment)	Tbc1d20	10911.3	15264.4	20541.5	15214.6	8192.91	20211.9	1.07102	0.828321	0.0989837	Nonsignificant	None
A0A0B2UZJ3	Acetylcholinesterase	ACHE	24580.3	37357.3	8402.26	0	0	24330.6		A0A0B2UUV3	Alpha-1,3/1,6-mannosyltransferase ALG2	ALG2	19295.7	31420	17363.4	9307.88	7875.59	26451.9	1.56018	0.333466	0.641714	Nonsignificant	None
A0A0B2UZJ8	JNK-interacting protein	unc-16	10947.1	12455	18341.4	13783.9	10962.7	9556.75		A0A0B2V4N7	Uncharacterized protein T19H5.4	T19H5.4	7852.83	21353.5	0	16437.9	15261.9	11951.8	1.00362	0.992732	0.00520731	Nonsignificant	None
A0A0B2UZK9	Zinc finger protein sdc-1	sdc-1	43257.6	38176.4	36878.9	27338.3	30560.5	34137.8		A0A0B2VLW4	RNA pseudouridylate synthase domain-containing protein 3	RPUSD3	29934.8	29307.5	36450.7	17404.8	8261.53	17990.1	2.19196	0.0111749	1.13222	Significant	up
A0A0B2UZL0	DNA-directed RNA polymerases I, II, and III subunit RPABC3	rpb-8	56906	63678.4	62603.7	41592.2	34987.2	49083.4		A0A0B2VHS9	Uncharacterized protein	Tcan_04907	0	7082.05	2410.26	17436.3	7599.94	18640.9	0.325993	0.135598	-1.61709	Nonsignificant	None
A0A0B2UZL3	Uncharacterized protein C53C9.2	C53C9.2	81275.4	103111	79977.1	56899.8	130806	149636		A0A0B2VVJ9	Ephrin RBD domain-containing protein	Tcan_16146	23533.4	28076	26483.1	13360.9	13903	16496.8	1.78454	0.00224531	0.835549	Nonsignificant	None
A0A0B2UZL4	Uncharacterized protein	Tcan_07763	0	0	0	1.36914e+06	1604320	550595		A0A0B2V9X4	Selenocysteine lyase	SCLY	6170.09	19088.3	25826.8	14872.7	19643.1	9309.96	1.16564	0.728344	0.221124	Nonsignificant	None
A0A0B2UZL5	Uncharacterized protein	Tcan_13872	1.06937e+06	1.27632e+06	2.51071e+06	144843	106448	42198		A0A0B2V1R8	Zinc transporter 10	Slc30a10	33055.2	45806.9	37171.1	17173.7	8714.24	18017.5	2.6428	0.00738746	1.40207	Significant	up
A0A0B2UZM1	Ankyrin repeat domain-containing protein 49	ANKRD49	3538.38	3887.52	4718.1	1594.08	3664.49	4028.3		A0A0B2VWE0	Uncharacterized protein	Tcan_04167	11973	19543.8	10520.4	11960.3	9959.38	22052.4	0.955997	0.89688	-0.0649213	Nonsignificant	None
A0A0B2UZM2	Zygote defective protein 9	zyg-9	161600	164855	150221	125507	116408	154211		A0A0B2VTV4	HECT-type E3 ubiquitin transferase	ube3b	14238.1	15657.1	11380	16141.7	9560.34	18348.6	0.936994	0.767521	-0.0938887	Nonsignificant	None
A0A0B2UZM4	PLAT domain-containing protein (Fragment)	Tcan_12885	12348	14347	13486	20536.5	19742.5	15800.8		A0A0B2VAE7	Uncharacterized protein	Tcan_02869	4562.36	0	7292.56	14459.7	14542.7	15091.9	0.403281	0.0035895	-1.31014	Significant	down
A0A0B2UZM9	RING-type E3 ubiquitin transferase	rnf-5	40386.5	45210.5	55377.6	36182.1	39516.4	34095.9		A0A0B2VEV3	Serine/threonine-protein kinase cst-1	cst-1	26036.6	20399.5	16251.4	10306.3	21725.9	12182.5	1.4178	0.245832	0.503653	Nonsignificant	None
A0A0B2UZP0	Lipid-binding serum glycoprotein C-terminal domain-containing protein	Tcan_13567	100511	115774	111886	133204	98044.9	120499		A0A183US54	Ubiquitin-like domain-containing protein	TCNE_LOCUS11324	30895.3	27556.6	28006.5	15484.4	10682.3	18050.5	1.95531	0.00421106	0.9674	Nonsignificant	None
A0A0B2UZP1	Thyrotropin-releasing hormone-degrading ectoenzyme	Trhde	1.2783e+06	1.54362e+06	1.11158e+06	1.61893e+06	44857.4	38340.9		A0A0B2VZA9	Protein FAM8A1	FAM8A1	23999.9	34509	27824.7	22268.3	0	22019.7	1.29958	0.163133	0.378044	Nonsignificant	None
A0A0B2UZP3	Serine/threonine-protein kinase PLK	plk1	376243	441279	365419	284299	203019	259914		A0A183UBC9	RRM domain-containing protein	TCNE_LOCUS5799	16769.4	18944.2	20372.4	14523.5	15380.5	14428.3	1.26513	0.0228979	0.339282	Nonsignificant	None
A0A0B2UZP6	Uncharacterized protein	Tcan_08269	27923.2	31148	56054.5	34540.5	28036.7	34685.8		A0A0B2VM75	Major sperm protein	R05D3.5	4328.01	9390.58	0	8574.89	18419.7	17375.2	0.463781	0.172766	-1.10848	Nonsignificant	None
A0A0B2UZQ4	RuvB-like helicase	ruvbl2	184739	247490	196950	161540	160092	224035		A0A0B2VUM7	Major sperm protein	MOSPD1	14529.7	18122.1	20231.3	20246.1	0	24125.2	0.794552	0.176631	-0.331787	Nonsignificant	None
A0A0B2UZQ5	Putative bolA-like protein C8C9.11	SPAC8C9.11	161949	208685	190816	154428	191285	166877		A0A0B2UTB2	Rapamycin-insensitive companion of mTOR	Rictor	21892.4	22315.9	15938.8	13195.4	13510.8	17693.1	1.35469	0.105447	0.437958	Nonsignificant	None
A0A0B2UZR1	Eukaryotic translation initiation factor 4H	Eif4h	468929	430357	488106	449852	460624	443465		A0A0B2V7G9	NRAMP-like transporter smf-1	smf-1	35000.8	23047.8	27356.1	0	12386.8	32046.7	1.28138	0.520079	0.357704	Nonsignificant	None
A0A0B2UZS0	Clathrin heavy chain	chc-1	1.07554e+06	1.2744e+06	955748	1.18961e+06	924510	617477		A0A0B2W415	Major centromere autoantigen B	CENPB	20953.1	20487.9	0	18988.3	15162.4	10285.7	1.39889	0.167195	0.484279	Nonsignificant	None
A0A0B2UZS3	Putative ubiquinone biosynthesis monooxygenase coq-6	coq-6	45021.5	38455.3	19448.1	32930.3	17396.3	15489.8		A0A183ULV7	Guanine nucleotide-binding protein alpha-7 subunit	TCNE_LOCUS9477	13975.7	13539.7	10274.1	14868.1	14512	15091.1	0.849753	0.194644	-0.234885	Nonsignificant	None
A0A0B2UZS4	Putative serine protease K12H4.7 (Fragment)	K12H4.7	230120	141991	273385	186809	209248	230678		A0A183V8L0	Uncharacterized protein	TCNE_LOCUS17080	14265.6	22118.4	19219	9184.07	15784.9	19527.8	1.2496	0.3845	0.321461	Nonsignificant	None
A0A0B2UZS5	Xylulose kinase (Fragment)	XYLB	151941	131817	156276	290172	270473	219022		A0A0B2V4S2	Transmembrane protein-like protein	R144.6	19415.6	17878.9	25994.4	16714.2	10343.2	17470.6	1.42133	0.136393	0.507242	Nonsignificant	None
A0A0B2UZS6	Probable ribosome biogenesis protein RLP24	rpl-24.2	13345.5	16175.7	28005.9	19535.7	16560.1	22906.8		A0A0B2V476	Calreticulin	crt-1	29858.2	34238.9	31485.4	12731.1	11489.6	20309.3	2.14647	0.00498982	1.10197	Significant	up
A0A0B2UZT0	Carboxypeptidase D	Cpd	48517.5	36072.1	27927.3	155869	128969	162534		A0A0B2W0X6	Delta-sarcoglycan	SGCD	15592.2	21287	17950.8	16382.6	9076.2	19079.9	1.23106	0.371902	0.299905	Nonsignificant	None
A0A0B2UZT1	Uncharacterized protein	Tcan_11474	23079.9	25133.1	25416.8	37138.4	40551.4	42777.2		A0A0B2VJA7	Lipoprotein	Tcan_17272	4838.42	5379.91	0	12134.8	11033.5	21391.2	0.343979	0.105431	-1.53961	Nonsignificant	None
A0A0B2UZT4	Putative methylmalonyl-CoA mutase, mitochondrial	mmcm-1	401701	313567	252481	1.29053e+06	1226740	1.69688e+06		A0A0B2VV79	CUGBP Elav-like family member 1-A	cugbp1-a	31377	37893.3	29745.2	11288	14153.5	19149.7	2.22052	0.00586147	1.15089	Significant	up
A0A0B2UZT5	1-phosphatidylinositol 4,5-bisphosphate phosphodiesterase	PLCB4	10746.9	0	0	23450.6	29309.8	37530.6		A0A3P7H076	Neprilysin-2	TCNE_LOCUS15548	14567.2	0	13012.8	10666	11420	22674	0.924261	0.8372	-0.113627	Nonsignificant	None
A0A0B2UZT6	Myosin-2 essential light chain	Mlc-c	740922	671067	886884	284609	356361	330206		A0A0B2VBB0	Cuticle collagen dpy-5	dpy-5	21844.8	24916.9	35292.1	17271	14942.9	12547	1.83315	0.0442439	0.874328	Nonsignificant	None
A0A0B2UZT8	Putative tRNA (cytidine(32)/guanosine(34)-2-O)-methyltransferase	R74.7	22362	19923.9	25780.2	21025.9	18582.2	25490.3		A0A0B2V5E6	Ras-related protein Rab	Rab32	26372.8	33726.3	24342.9	13509.8	6507.5	24785.3	1.88476	0.0939116	0.914378	Nonsignificant	None
A0A0B2UZU0	Uncharacterized protein	Tcan_03542	92470.4	44543.7	72100.2	140611	276791	140664		A0A183UCU0	Uncharacterized protein	TCNE_LOCUS6310	28613.9	23619	28680.7	11768.3	13727	19379.1	1.80311	0.0132305	0.850491	Nonsignificant	None
A0A0B2UZU1	Acireductone dioxygenase	Tcan_16238	820795	660826	872002	553338	698179	517667		A0A0B2VHS4	Uncharacterized protein (Fragment)	Tcan_10775	28859.8	50224.8	43359.4	13013.4	20551.4	11367.1	2.72511	0.0200697	1.44631	Significant	up
A0A0B2UZU2	Glycine cleavage system H protein	ppl	2.63394e+06	2.61477e+06	2.82283e+06	2.32263e+06	2533510	2.1821e+06		A0A0B2VAJ4	PERQ amino acid-rich with GYF domain-containing protein	Tcan_05331	30449.7	27687.9	24279.8	15566.5	13670.1	15739.6	1.83247	0.00279853	0.873786	Nonsignificant	None
A0A0B2UZU3	Uncharacterized protein T19C3.5	T19C3.5	9622.77	14074	6561.02	17454.3	16527.5	7481.93		A0A183UWL0	Neutral alpha-glucosidase AB	TCNE_LOCUS12880	41755.9	16486.2	22901.9	18984.1	15650.4	10378.5	1.80268	0.206048	0.850143	Nonsignificant	None
A0A0B2UZU6	Eukaryotic translation initiation factor 5B (Fragment)	EIF5B	85915.4	80802.3	86353.3	94350.9	78278.4	94801.1		A0A183V3R4	EF-hand domain-containing protein	TCNE_LOCUS15384	19754.4	14941.5	22283.3	19333.9	11566.7	14173.8	1.26412	0.27464	0.338129	Nonsignificant	None
A0A0B2UZU7	Protein TFG	TFG	1.38496e+06	1.44193e+06	1.49258e+06	872853	1013220	1.37672e+06		A0A183ULY6	Uncharacterized protein	TCNE_LOCUS9506	16453.4	16526.7	11903.2	16362.4	14442.8	14288.9	0.995327	0.968431	-0.00675803	Nonsignificant	None
A0A0B2UZU9	Cysteine string protein	csp	92023.7	95465.4	85553.1	54604.7	47994.9	51303.3		A0A0B2W1D4	Glutamyl-tRNA(Gln) amidotransferase subunit C, mitochondrial	Tcan_10048	11648.6	0	16042.5	16695.6	12166.9	16291.4	0.919889	0.660631	-0.120469	Nonsignificant	None
A0A0B2UZV0	Intermediate filament protein B	Tcan_09686	2.47451e+07	2.5386e+07	2.25609e+07	3.9302e+07	41257800	3.10526e+07		A0A183UZS2	AH domain-containing protein	TCNE_LOCUS13992	6992.65	11155	12000	18153.7	12576	14509.4	0.666408	0.0891824	-0.585523	Nonsignificant	None
A0A0B2UZV2	Charged multivesicular body protein 1b	chmp1b	250812	253856	259890	187847	214755	218009		A0A183V343	ABC transporter domain-containing protein	TCNE_LOCUS15163	19704.5	24550.5	21142.1	21652.3	14395.7	9237.08	1.44412	0.158847	0.530189	Nonsignificant	None
A0A0B2UZV5	Tropomodulin (Fragment)	unc-94	153132	136914	137732	114339	137733	150208		A0A0B2VIQ6	Peroxisome biogenesis factor 1	Pex1	13921.5	28734.6	23390.3	0	30191.6	15162.3	0.970831	0.938656	-0.0427077	Nonsignificant	None
A0A0B2UZV8	Histone H1.5	hil-5	170940	212465	190049	96617.3	83771.6	178074		A0A0B2VVA7	Uncharacterized protein	Tcan_08930	41959.9	63378.9	62840.9	0	29474.7	15909.9	2.47044	0.0491674	1.30477	Significant	up
A0A0B2UZV9	Uncharacterized protein (Fragment)	Tcan_12588	14273.8	0	8830.08	31925.2	39527.8	63638.7		A0A0B2VSH4	Tubulin beta chain	Tcan_03365	278798	341671	213598	20762	12115.1	12565.8	18.3542	0.018736	4.19804	Significant	up
A0A0B2UZW2	Copper transport protein	Slc31a2	9700.04	14789.1	12484.8	0	0	6482.61		A0A183U010	Aminotran_1_2 domain-containing protein	TCNE_LOCUS1830	5734.57	4004.09	5087.26	17932	10833.7	16682.2	0.326218	0.0104477	-1.61609	Significant	down
A0A0B2UZW4	WH2 domain-containing protein	Tcan_05556	39172.1	29607.6	42682.3	35922.7	32057.4	40656.3		A0A183TWZ7	Protein kinase domain-containing protein	TCNE_LOCUS767	34292.7	30675.5	35563.2	13365.1	11859.5	20233.2	2.21153	0.00345527	1.14505	Significant	up
A0A0B2UZW6	Fatty acid-binding-like protein	Tcan_10637	1.26208e+06	1.46937e+06	1.26409e+06	1.39546e+06	1319810	1.27498e+06		A0A183U674	Uncharacterized protein	TCNE_LOCUS3994	21311.1	0	20460.4	0	25405.8	20094.7	0.918046	0.559825	-0.123362	Nonsignificant	None
A0A0B2UZW7	protein-tyrosine-phosphatase	Dusp19	116020	78333.6	110250	113799	143312	140021		A0A183TYL0	Phosphatidylinositol 4-kinase type 2	TCNE_LOCUS1330	15994.2	21993.2	10111.9	13850.3	16585.4	15093.6	1.05645	0.81968	0.0792212	Nonsignificant	None
A0A0B2UZW9	26S proteasome non-ATPase regulatory subunit 13	Psmd13	163368	195517	148307	143949	155051	142779		A0A0B2VLE8	Son of sevenless-like protein 1	SOS1	11504.6	18456.9	14138.5	14882	16824.1	13837	0.968313	0.838158	-0.0464542	Nonsignificant	None
A0A0B2UZX5	Single-stranded DNA-binding protein, mitochondrial	mtss-1	612479	700205	650026	452154	446678	668046		A0A183V7M0	Transcription activator BRG1	-	23358.2	25286.8	21969.6	14672.4	11786.7	19086.5	1.55042	0.023047	0.632656	Nonsignificant	None
A0A0B2UZX7	Ran GTPase-activating protein 2	ran-2	229831	219615	191097	205169	167997	206735		A0A0B2W656	Uncharacterized protein	Tcan_17796	35728.4	34811.9	27709.3	19070.5	15060.6	11424.4	2.15671	0.0064023	1.10883	Significant	up
A0A0B2UZX9	Transthyretin-like family protein	Tcan_02910	33188.9	9133.88	8768.88	0	0	14716.3		A0A0B2VFJ2	Ubiquitin carboxyl-terminal hydrolase	USP8	14369	18822.6	21931.8	13922	15280.2	16439.1	1.20775	0.243401	0.272325	Nonsignificant	None
A0A0B2UZY0	Serine incorporator 3	SERINC3	21122.8	23117.5	22483.7	22437.6	19338	26018.4		A0A0B2UW81	U3 small nucleolar RNA-associated protein 6-like protein	Utp6	17216.5	19476.9	21060.6	7705.95	15396.2	22564.5	1.26469	0.414797	0.338781	Nonsignificant	None
A0A0B2UZY7	MARVEL domain-containing protein	Tcan_15858	1.19478e+06	1.3433e+06	1.52704e+06	1.27399e+06	1454640	1.43578e+06		A0A183V1E3	WD_REPEATS_REGION domain-containing protein	TCNE_LOCUS14563	20245.5	14664.9	16428.1	13714.6	15269.4	16707.3	1.12359	0.368739	0.168121	Nonsignificant	None
A0A0B2UZY8	Alpha-MPP	PMPCA	182961	160843	224901	122219	108154	165674		A0A0B2V730	Uncharacterized protein	Tcan_11936	16155	14764.1	17662.5	14720.1	10060.6	20928.6	1.06284	0.783438	0.0879181	Nonsignificant	None
A0A0B2UZY9	RWD domain-containing protein 1	Rwdd1	62364.5	59670.6	49185.6	38603.6	41727.3	50447.2		A0A0B2UK97	Vesicle transport through interaction with t-SNAREs-like protein 1A	VTI1A	57249	53412.3	51180	18972.8	26744.3	0	2.36004	0.00351138	1.23881	Significant	up
A0A0B2UZZ0	Target of EGR1 protein 1	TOE1	0	16223.7	0	0	0	0		A0A0B2VLZ4	ATP-binding cassette sub-family D member 4	Abcd4	84282.6	88311.2	48330.4	0	16240.2	29476.9	3.22161	0.0593478	1.68778	Nonsignificant	None
A0A0B2UZZ5	Abhydrolase domain-containing protein 4	ABHD4	5452.52	7457.18	6298.62	9653.68	6776.59	0		A0A0B2V0G4	Unconventional myosin-Va	Myo5a	98807.8	60678.2	93596.4	14218.2	10298.5	21208.9	5.53482	0.00501114	2.46854	Significant	up
A0A0B2V007	Uncharacterized protein (Fragment)	Tcan_01700	73650.2	63792.7	41139.5	51637.6	56753.8	62774.7		A0A0B2VSF0	Solute carrier family 22 member 16	SLC22A16	21772.5	10735.2	14060.1	14719.1	11324.5	19694.5	1.01814	0.949129	0.0259364	Nonsignificant	None
A0A0B2V014	Sodium/hydrogen exchanger 9	SLC9A9	35054.6	39144.9	30263.6	30023.6	33988.2	28918.9		A0A0B2VA87	DDE Tnp4 domain-containing protein	Tcan_02868	7023.87	17192.1	20355.8	24994.3	12051.9	8703.59	0.974251	0.953956	-0.037635	Nonsignificant	None
A0A0B2V015	Transmembrane protein	Tcan_06920	23414.7	27770.6	25583.3	21614.3	20066.6	34202.1		A0A0B2ULL9	MARVEL domain-containing protein	Tcan_08810	31373.9	22672.9	18210.5	14659.4	14241.1	16862.8	1.57893	0.0890212	0.658952	Nonsignificant	None
A0A0B2V016	Partitioning defective protein 6	par-6	151123	144873	142966	82847.8	96394.3	102930		A0A0B2V9R3	RNA-directed RNA polymerase	SHL2	14058.2	16256	16946.8	18232.7	14810.1	12754.7	1.03196	0.801882	0.0453816	Nonsignificant	None
A0A0B2V019	Carboxypeptidase B	Tcan_14945	288976	250781	262157	44585.1	54434	168824		A0A0B2V2D8	Uncharacterized protein (Fragment)	Tcan_15798	21299.5	0	25964.6	16349.1	11783.5	17678.6	1.54757	0.0626836	0.630009	Nonsignificant	None
A0A0B2V020	Mitotic checkpoint serine/threonine-protein kinase BUB1 beta	BUB1B	5148.89	7763.39	7841.31	0	0	0		A0A183UTZ1	Serine/threonine-protein phosphatase PGAM5, mitochondrial	TCNE_LOCUS11961	12925.5	4533.31	9693.61	12651.7	11760.2	21406.2	0.592614	0.188535	-0.754834	Nonsignificant	None
A0A0B2V021	Uncharacterized protein	Tcan_16264	18801.3	23563.3	27639.9	27503.5	8877.22	13692.1		A0A0B2VIN0	Uncharacterized protein (Fragment)	Tcan_05391	24791.8	25560.1	27758.8	16961	11306.2	17561.2	1.70442	0.00786207	0.76928	Nonsignificant	None
A0A0B2V024	Uncharacterized protein	Tcan_15001	19962.6	18556.4	13003.6	0	17887.3	0		A0A0B2V308	Uncharacterized protein	Tcan_12870	0	15858.7	25424.1	16618.9	13536	15744.9	1.34912	0.25017	0.432015	Nonsignificant	None
A0A0B2V026	4-phosphopantetheine phosphatase	PANK4	66050.8	66494.1	57516.7	36965.5	50068.4	52794.6		A0A0B2UPU3	Putative RING finger protein EEED8.16	EEED8.16	13067.8	17718.3	9453.59	17996.5	9104.71	18961.4	0.873588	0.6485	-0.194976	Nonsignificant	None
A0A0B2V031	Tyrosine-protein kinase	CSK	53961.2	67326.7	51398.1	52186.6	45362.9	53496		A0A183V7K6	CUE domain-containing protein	TCNE_LOCUS16726	15644.5	24710.7	9647.86	14659.1	10439.2	21017.4	1.0843	0.820523	0.116763	Nonsignificant	None
A0A0B2V032	Protein DDI1-like protein 2	ddi2	200616	218061	210273	180533	164414	199716		A0A183VAC7	Dystroglycan	TCNE_LOCUS17697	35490.2	32279	28115.6	20131.8	12063.2	13933.8	2.07864	0.00689706	1.05564	Significant	up
A0A0B2V038	Bromodomain-containing protein 2	BRD2	17593.7	21237.1	14720.1	7374.47	8821.96	12573.4		A0A0B2VKG2	Glycoprotein hormone subunit beta domain-containing protein	Tcan_06006	12723.2	10558.3	13858.6	27904.1	9100.9	9186.03	0.804054	0.678639	-0.314635	Nonsignificant	None
A0A0B2V043	1-phosphatidylinositol 4-kinase	PI4KA	84225.9	103381	85719.4	62206.9	67517.1	72196.3		A0A0B2VW99	non-specific protein-tyrosine kinase	sid-3	29541.1	30171.4	37679.5	18711	14034.2	13508.8	2.10559	0.00529019	1.07422	Significant	up
A0A0B2V044	FERM domain-containing protein 5	FRMD5	82269.8	105611	81044.2	82179.4	87247.3	86492.8		A0A0B2VK60	M-phase phosphoprotein 6	Mphosph6	16358.5	14205.6	13862.2	23752	0	22506.6	0.64026	0.00492074	-0.64327	Nonsignificant	None
A0A0B2V047	EGF-like domain-containing protein	Tcan_14160	6351.65	15091.6	9021.79	13563.4	10395.8	3535.5		A0A0B2VNC2	Regulator of G-protein signaling 7	RGS7	10438.4	13667.4	15080	19172.5	12671.6	14422.8	0.84695	0.377236	-0.23965	Nonsignificant	None
A0A0B2V063	Neprilysin-1	nep-1	17714.6	10758.1	14303.6	15798.6	12617.5	13470.1		A0A0B2VD54	Uncharacterized protein	Tcan_04460	12906.8	19136.1	14740.5	11721.2	17285.1	17264.8	1.01107	0.951088	0.0158842	Nonsignificant	None
A0A0B2V070	Major sperm protein	ssp-19	35592.7	0	0	82300	68107.3	111075		A0A183V5Z1	protein-L-isoaspartate(D-aspartate) O-methyltransferase	TCNE_LOCUS16161	6466.91	18155	16178.1	14587.6	7116.57	24684.3	0.879528	0.780215	-0.185198	Nonsignificant	None
A0A0B2V074	Mediator of RNA polymerase II transcription subunit 17	mdt-17	18456.4	13023.2	6046.7	0	5617.27	12917.3		A0A183UC25	BAR domain-containing protein	TCNE_LOCUS6045	5674.75	1502.19	2559.03	14052.9	13330.3	19049	0.209681	0.00504927	-2.25373	Significant	down
A0A0B2V075	Uncharacterized protein	Tcan_15487	0	0	0	32047.3	22483.1	35211.2		A0A0B2UVP3	Uncharacterized protein	Tcan_07723	10054.3	11690.4	9824.33	17017.7	13740.6	15686.8	0.679705	0.0113851	-0.557019	Nonsignificant	None
A0A0B2V081	Uncharacterized protein	Tcan_11277	152478	162120	170604	151720	116967	179665		A0A0B2VL39	Uncharacterized protein T20B12.3	T20B12.3	10314.6	26537.8	19475.9	14896	14332.5	17263.8	1.21156	0.530567	0.27687	Nonsignificant	None
A0A0B2V086	E1 ubiquitin-activating enzyme	UBA1	494642	505990	487861	497716	377380	401676		A0A183UAY0	Uncharacterized protein	-	43512	58230.7	54564.2	25962.2	20542.8	0	2.24072	0.0175776	1.16396	Significant	up
A0A0B2V088	Small heat shock protein OV25-1	OV25-1	629216	834001	642270	910776	481253	468912		A0A183UFE8	TGF_BETA_2 domain-containing protein	TCNE_LOCUS7218	17802.5	5521.46	6310.34	26095.9	0	20458.1	0.424371	0.0942037	-1.2366	Nonsignificant	None
A0A0B2V095	Uncharacterized protein	Tcan_03406	0	0	0	2367.41	2591.52	7683.26		A0A0B2VZ72	Dol-P-Glc:Glc(2)Man(9)GlcNAc(2)-PP-Dol alpha-1,2-glucosyltransferase	ALG10B	21051.4	29015.8	19031.8	16653.5	11619.6	18304.3	1.48353	0.108922	0.569037	Nonsignificant	None
A0A0B2V096	Vacuolar protein sorting-associated protein 8-like protein	VPS8	28188.8	31619.2	29992.8	35292.3	27122.1	33264		A0A0B2VZW2	isoleucine--tRNA ligase	Iars2	13357.5	16339.4	14575.6	14724	15141.1	16719.1	0.950376	0.506588	-0.0734293	Nonsignificant	None
A0A0B2V097	Uncharacterized protein T18D3.7	T18D3.7	87815.2	109586	91352.1	124379	155392	112991		A0A0B2W1W7	UV-stimulated scaffold protein A	UVSSA	69113.1	87446	81844.8	21033.7	25556.3	0	3.41138	0.00438731	1.77035	Significant	up
A0A0B2V099	S-formylglutathione hydrolase	Esd	1.02226e+06	990410	912322	1.08116e+06	1161690	829298		A0A0B2V3W3	Uncharacterized protein	Tcan_05168	0	54622.5	45122.7	17220.1	13075.2	16422.1	3.20262	0.00310013	1.67925	Significant	up
A0A0B2V0A1	Serine/threonine-protein phosphatase 1 regulatory subunit 10	PPP1R10	7742.07	2679.12	11762.4	9429.85	0	17223.8		A0A0B2V4H5	THO complex subunit 1	Thoc1	18385.7	19335.9	18806.9	15590.7	13010.8	18137.7	1.20944	0.0960618	0.274343	Nonsignificant	None
A0A0B2V0A2	Uncharacterized protein	Tcan_06466	0	0	0	6028.06	13764.4	12974.4		A0A0B2VCE5	Uncharacterized protein	Tcan_02684	15127.7	4268.39	18403.2	5862.66	22515.3	18379.4	0.808414	0.67354	-0.306834	Nonsignificant	None
A0A0B2V0A4	Cytochrome c oxidase assembly protein COX11, mitochondrial	COX11	21656.7	33707.7	24276	15148.9	17855.3	24436.9		A0A183UIK4	Uncharacterized protein	TCNE_LOCUS8324	16030.5	21558.8	17202.7	14735	17439.4	14648.6	1.1702	0.237726	0.226749	Nonsignificant	None
A0A0B2V0A5	Trafficking protein particle complex subunit	Trappc1	64226.5	79809.9	82805.7	58170.1	52130.4	51005.3		A0A183V3N6	JmjC domain-containing protein 4	TCNE_LOCUS15356	19775.6	6424.73	6747.77	21992.7	15822.3	9064.63	0.702824	0.465924	-0.508765	Nonsignificant	None
A0A0B2V0A7	Pre-rRNA-processing protein TSR1 homolog	tag-151	57427.7	58135.6	62871.5	74963.3	64284.2	76315.1		A0A0B2UVD5	Uncharacterized protein	Tcan_11989	18756.8	48189.3	50591.9	22761.1	0	24156.3	1.67014	0.320024	0.739969	Nonsignificant	None
A0A0B2V0A8	Uncharacterized protein	Tcan_09128	49016.1	24476.3	43736.1	12379	11760.3	15858.2		A0A0B2V7W6	Uncharacterized protein F26A3.7	F26A3.7	16873.8	17123.6	20577.9	12026.2	16347.2	18556.8	1.1629	0.322501	0.217731	Nonsignificant	None
A0A0B2V0B0	Uncharacterized protein	Tcan_06597	42996.1	45231.6	50061.9	72426.7	68624.6	64562.8		A0A0B2W2Z2	Putative ubiquitin-conjugating enzyme E2 21 (Fragment)	ubc-21	23273.2	21857.2	23756.3	11806.2	31837.2	3307.22	1.46721	0.47855	0.55308	Nonsignificant	None
A0A0B2V0C0	Cystic fibrosis transmembrane conductance regulator	ABCC4	249252	225918	285275	108475	125889	136440		A0A183UB34	Cell division cycle protein 27 homolog	TCNE_LOCUS5704	11580.8	12350.4	17225.3	12685.5	7243.77	27038.4	0.876276	0.769002	-0.190543	Nonsignificant	None
A0A0B2V0C5	Gelsolin-like protein 1	gsnl-1	1.87932e+06	2.01583e+06	2.22918e+06	1.89701e+06	1811060	1.83315e+06		A0A0B2VW03	Disintegrin and metalloproteinase domain-containing protein 10	adam10	25934.4	3455.91	20126.8	20069.5	21434	5479.43	1.05394	0.925208	0.0757903	Nonsignificant	None
A0A0B2V0C7	Chloride channel protein	Clcn7	19633.7	24903.2	19926.9	21242.1	14596.3	18708.8		A0A183UMY1	Uncharacterized protein	TCNE_LOCUS9851	89656.6	86681.7	74580	14411.1	11826.2	20800.6	5.33438	0.0002174	2.41532	Significant	up
A0A0B2V0D0	ATP synthase subunit e, mitochondrial	Tcan_04665	1.04619e+06	1.08147e+06	1.20671e+06	1.08686e+06	1034600	1.36879e+06		A0A0B2USL8	O-acyltransferase WSD1 C-terminal domain-containing protein	Tcan_18632	17839.1	19096	16976	17525.8	13325.7	16193	1.14596	0.17341	0.196555	Nonsignificant	None
A0A0B2V0D6	Cytochrome b-c1 complex subunit 7	Uqcrb	529687	591872	558344	401629	392055	462002		A0A0B2W5C8	Negative elongation factor A	Nelf-A	26351.6	26178.1	22526.6	13211.5	13051.2	20788.7	1.5952	0.0303408	0.673737	Nonsignificant	None
A0A0B2V0E0	ER membrane protein complex subunit 10	Emc10	196182	204267	195751	163390	157910	207537		A0A0B2V9Q3	polynucleotide adenylyltransferase	Papola	19589.7	18037.5	20975.2	10972.8	15410.9	20674.2	1.24533	0.259262	0.316524	Nonsignificant	None
A0A0B2V0E4	Uncharacterized protein	Tcan_10441	0	10072	0	59428	43904.1	58874.7		A0A0B2VLX6	Cleavage and polyadenylation specificity factor subunit 2	cpsf-2	13642.5	22410.4	18415.3	10963	14662.3	21436.5	1.15738	0.568495	0.210857	Nonsignificant	None
A0A0B2V0E7	Malonate--CoA ligase	AAE13	1.10713e+06	1.32945e+06	1.05253e+06	1.14987e+06	1037600	1.17043e+06		A0A0B2V4F3	Indoleamine 2,3-dioxygenase 1	Ido1	12893.5	17019.9	16830	19155.3	9514.27	18439.2	0.992242	0.97298	-0.0112353	Nonsignificant	None
A0A0B2V0F0	Histone-lysine N-methyltransferase SMYD3	Smyd3	12302.8	17988.8	12884.5	14012.4	14326.2	14421.8		A0A183V956	WW domain-containing protein	TCNE_LOCUS17276	25088.6	14154.9	13811.3	20361.8	9921.44	16852	1.12559	0.702578	0.170676	Nonsignificant	None
A0A0B2V0F4	non-specific serine/threonine protein kinase	Stk4	39286.2	65201.2	82841.1	48056.2	38642.9	61604.7		A0A0B2VF76	Adenosine 3-phospho 5-phosphosulfate transporter 2	pst-2	9953.18	12474.3	10097.7	13828.7	16615.5	16721.3	0.689598	0.0175269	-0.536173	Nonsignificant	None
A0A0B2V0F7	Disintegrin and metalloproteinase domain-containing protein 10	adam10	0	0	0	12439.7	17021.5	19153.5		A0A0B2V1C6	Uncharacterized protein	Tcan_13020	4867.6	8251.18	4824.25	10893.9	14795.1	21520.2	0.380075	0.0418812	-1.39564	Significant	down
A0A0B2V0F8	Protein sleepless	Tcan_08767	25701.2	19316	16666.1	0	5774.8	0		A0A183TX52	Rho-GAP domain-containing protein	TCNE_LOCUS822	13012	18066.1	17146.8	21684.5	25569.9	0	0.680359	0.0553402	-0.555631	Nonsignificant	None
A0A0B2V0G0	F-box only protein 6	Fbxo6	168408	190573	165776	109385	99960.6	124839		A0A0B2V3R4	WD repeat-containing protein 47	Wdr47	33817.6	22288.3	23465.9	13761.7	17159.5	16411.4	1.68112	0.0476185	0.749421	Nonsignificant	None
A0A0B2V0G4	Unconventional myosin-Va	Myo5a	98807.8	60678.2	93596.4	14218.2	10298.5	21208.9		A0A0B2VTJ0	Saposin B-type domain-containing protein	Tcan_11441	23478.6	28156.5	49491.9	14444	18919.2	13989	2.13563	0.0929748	1.09466	Nonsignificant	None
A0A0B2V0G8	Calpain-5	tra-3	9098.42	7668.79	10111	13003.8	6647.68	7597.27		A0A0B2VCC2	Peroxisomal carnitine O-octanoyltransferase	CROT	12722.7	22014.1	14887.6	17140.9	14696.7	15562.4	1.04693	0.810591	0.066162	Nonsignificant	None
A0A0B2V0G9	NADH dehydrogenase [ubiquinone] flavoprotein 1, mitochondrial	NDUFV1	728913	738472	719760	746649	689205	724556		A0A0B2UXI5	Putative cytochrome P450 CYP13A8	cyp-13A8	15900.6	24354.4	31041.3	27929.2	6956.75	12532.9	1.50355	0.356898	0.588368	Nonsignificant	None
A0A0B2V0H2	sulfite oxidase	Tcan_08751	595410	593841	504491	675703	760297	706480		A0A0B2VXM5	Uncharacterized protein	Tcan_05715	57083	46290.5	55726.9	10031	9933.42	27516.8	3.35081	0.00531157	1.74451	Significant	up
A0A0B2V0H5	Serine/threonine-protein phosphatase 6 regulatory ankyrin repeat subunit A	ANKRD28	115169	147232	111191	148871	134984	171110		A0A0B2VMX8	HIG1 domain-containing protein	Tcan_01916	19830.2	23306.8	25890.8	25249.9	22233.4	0	0.969154	0.7911	-0.0452026	Nonsignificant	None
A0A0B2V0H8	Ectonucleotide pyrophosphatase/phosphodiesterase family member 3	Enpp3	126455	155094	101793	176954	135617	162329		A0A0B2VWM6	ubiquitinyl hydrolase 1	Usp16	7428.19	15882.1	0	15278.8	13595.2	18615.3	0.736282	0.33923	-0.44167	Nonsignificant	None
A0A0B2V0H9	Putative aarF domain-containing protein kinase 2	Adck2	26936.7	36958	24139.3	23164.2	22803.8	37820.5		A0A0B2V925	Desumoylating isopeptidase 2	desi2	37209.7	32091.6	38416.7	13698.3	15809.8	18022.9	2.26627	0.000961047	1.18032	Significant	up
A0A0B2V0I0	Ubiquitin carboxyl-terminal hydrolase 20	usp20	20217.1	0	4008.41	0	0	0		A0A0B2W4Y0	Uncharacterized protein	Tcan_11022	12824	7690.51	7606.66	11897	13133.6	22506.4	0.591564	0.160973	-0.757393	Nonsignificant	None
A0A0B2V0I7	Zinc transporter 6-A	slc30a6-a	36620.5	28745.5	33567.8	19613.1	23738.5	23216.2		A0A0B2W291	Mitochondrial import inner membrane translocase subunit TIM22	tim-22	14709.7	22718.5	15379.3	21355.4	10228.3	15960.5	1.1107	0.691526	0.151475	Nonsignificant	None
A0A0B2V0I8	Uncharacterized protein	Tcan_13025	189019	136324	63175	544078	436932	621344		A0A0B2VUT2	tRNA wybutosine-synthesizing protein 2 homolog (Fragment)	C53A5.17	17940.6	17559.5	14104.6	12580.3	15262	19730.5	1.04271	0.793129	0.0603408	Nonsignificant	None
A0A0B2V0I9	Glutamate-gated chloride channel	GluClalpha	76886.6	72336.3	58701	73253.3	91276	90119		A0A0B2VLP1	dCMP deaminase	DCTD	18466.2	20528.5	20205.1	15963.8	14929.3	16757.6	1.24237	0.00978062	0.313094	Nonsignificant	None
A0A0B2V0J0	Laminin subunit alpha-2	LAMA2	127178	128727	141277	139524	127604	110341		A0A0B2W154	Transmembrane protein	Tmem199	28184.3	43141.2	52498.9	15173.2	14200.3	18303.8	2.59714	0.0242059	1.37692	Significant	up
A0A0B2V0J1	Nucleoredoxin-like protein 2	NXNL2	15557.5	29760.4	10628.8	17206	14757.1	18520.2		A0A0B2UXN5	Stress-activated protein kinase JNK	mapk8	26930.3	19548	31758.2	0	22944.4	24744.6	1.0937	0.662581	0.129221	Nonsignificant	None
A0A0B2V0J4	Major sperm protein	Tcan_03854	18219.7	17162.1	16075.9	87222.9	86402.3	150795		A0A0B2VGS5	Uncharacterized protein	Tcan_09901	17797.8	19586.5	15611	16212.5	9773.6	21746.8	1.11025	0.655538	0.150881	Nonsignificant	None
A0A0B2V0J8	UPF0585 protein C16orf13-like protein	Tcan_09145	22579.4	23460.2	34125.3	29030	33234.4	30331.7		A0A0B2UT51	Patched domain-containing protein 3	Ptchd3	6700.58	15694.9	15383.7	17548.4	18399.2	12000.7	0.787914	0.395595	-0.343889	Nonsignificant	None
A0A0B2V0K0	Malate dehydrogenase	mdh1	1.38405e+07	1.64317e+07	1.46013e+07	1.52335e+07	15267100	1.4078e+07		A0A183UJC7	Pseudouridylate synthase RPUSD4, mitochondrial	TCNE_LOCUS8597	26345.8	19033.3	17539.6	7929.52	16567.9	23452.2	1.31218	0.395759	0.39197	Nonsignificant	None
A0A0B2V0K1	Transmembrane protein	Tcan_09144	7991.06	4076.35	3188.88	11078.9	9941.46	13061.3		A0A0B2VFT7	Tyrosine-protein phosphatase Lar-like	ptp-3	2182.84	0	26877.5	13417.1	17933.8	16622.9	0.908632	0.925112	-0.138232	Nonsignificant	None
A0A0B2V0K4	SUMO-conjugating enzyme UBC9	ubc-9	78270.9	58250.9	68265.2	76646.6	80919.4	101019		A0A0B2V870	Golgin-45	BLZF1	45918.9	40299.1	65152.7	23937.7	0	24048.7	2.10297	0.0721972	1.07243	Nonsignificant	None
A0A0B2V0K9	OTU domain-containing protein 6B	OTUD6B	143288	156995	149666	130484	120615	127486		A0A183UUD0	Uncharacterized protein	TCNE_LOCUS12100	15439.7	6317.98	8564.59	13305.3	10372.2	24350.5	0.631347	0.308555	-0.663495	Nonsignificant	None
A0A0B2V0L0	Collagen alpha-2(IV) chain	Tcan_07047	4.36712e+06	3.72215e+06	4.89594e+06	6.14192e+06	5301320	5.34699e+06		A0A183U8H0	Uncharacterized protein	-	1936.29	0	5909.4	21836.8	12882.5	13394.5	0.244598	0.0573797	-2.03151	Nonsignificant	None
A0A0B2V0L1	Very-long-chain (3R)-3-hydroxyacyl-CoA dehydratase	PTPLAD1	156573	160279	167563	106102	84465	126414		A0A0B2V145	Kinesin-like protein KIF14	KIF14	108578	149534	107769	23209.5	0	24907.3	5.06933	0.0118525	2.3418	Significant	up
A0A0B2V0L2	Tubulin-specific chaperone A	Tbca	940258	928376	1.01562e+06	698347	640244	720120		A0A0B2V960	ubiquitinyl hydrolase 1	usp30	18784.7	18789.9	22953.6	19527.9	15713.8	12918.6	1.25681	0.156382	0.329762	Nonsignificant	None
A0A0B2V0L3	Palmitoyltransferase (Fragment)	zdhhc15	0	0	0	29647.3	24458.2	25012.8		A0A0B2V0W3	Queuine tRNA-ribosyltransferase catalytic subunit 1	tgt-1	22707.1	24503.7	27925.2	16079.8	10687.6	21406.3	1.55969	0.0598273	0.641259	Nonsignificant	None
A0A0B2V0L4	Equilibrative nucleoside transporter 3 (Fragment)	SLC29A3	0	6133.69	15426.3	39908.9	32004.3	41165		A0A183UMT8	Glutamate dehydrogenase	TCNE_LOCUS9808	3838.48	6027.56	0	0	33032.9	15171.5	0.204671	0.166847	-2.28862	Nonsignificant	None
A0A0B2V0L7	Spermatogenesis-defective protein 39	spe-39	11874.1	14041.2	10074.7	12889.5	10348.1	13135.5		A0A0B2V4T8	Uncharacterized protein (Fragment)	Tcan_13863	53876.1	33012.1	32657.6	9755.1	8031.75	30471.6	2.4772	0.0774704	1.30871	Nonsignificant	None
A0A0B2V0M3	Ubiquitin carboxyl-terminal hydrolase	Uch	386726	338925	438152	369874	390487	283938		A0A183UBE2	Ephrin RBD domain-containing protein	TCNE_LOCUS5812	62244.6	65671.7	51105.2	43430.3	4833.84	0	2.4728	0.105142	1.30615	Nonsignificant	None
A0A0B2V0M6	ER membrane protein complex subunit 4	emc4	151819	183455	188997	154842	170877	212156		A0A0B2VPB1	Uncharacterized protein	Tcan_11664	21153.9	27881.4	19242.7	18763.3	11713.4	17852.8	1.41276	0.124568	0.498518	Nonsignificant	None
A0A0B2V0M7	Serine/threonine-protein kinase par-1	par-1	157800	156148	159730	134020	169863	142057		A0A0B2UMV8	RING finger and SPRY domain-containing protein 1	Rspry1	23874	39226.7	0	24319.2	0	24022.8	1.3053	0.512521	0.384378	Nonsignificant	None
A0A0B2V0M8	Kinesin-like protein KIF21A (Fragment)	Kif21a	92757.9	89313.4	78920.4	101176	88985.9	93509.8		A0A0B2UX66	Major facilitator superfamily domain-containing protein 8	mfsd8	19256.5	19817.2	10601.7	27252.1	21116.1	0	0.684684	0.187177	-0.54649	Nonsignificant	None
A0A0B2V0M9	Small heat shock protein OV25-1	OV25-1	160028	122012	93812.6	719302	682117	959314		A0A0B2VRT0	TIL domain-containing protein	Tcan_08188	39636.7	48191	45424.9	27013.8	19040.8	2376.35	2.75139	0.0212061	1.46016	Significant	up
A0A0B2V0N7	Sugar phosphate phosphatase	Tcan_04080	293571	190992	280301	312876	315131	446001		A0A0B2VE90	DUF229 domain-containing protein	Tcan_07598	58097.1	70625.4	50065.5	13731.4	17612.1	17111.6	3.68977	0.00206105	1.88353	Significant	up
A0A0B2V0N8	Beta-lactamase domain-containing protein 2	lact-2	97987.5	68960.5	42670.1	50544.3	67432.4	60558		A0A183U834	Uncharacterized protein	TCNE_LOCUS4654	21561.6	21566.5	26528.8	17745.6	12021.2	18712	1.43685	0.0570006	0.522914	Nonsignificant	None
A0A0B2V0P1	Serine/threonine-protein kinase tousled-like 1	tlk-1	7328.66	12129.6	7607.68	9342.19	0	8779.99		A0A0B2VCG3	EF-hand domain-containing protein	Tcan_06323	23108.1	11402.9	20143.1	20477.3	7734.97	20289.1	1.12686	0.7276	0.172306	Nonsignificant	None
A0A0B2V0P2	p53 and DNA damage-regulated protein 1	Pdrg1	37109.8	27421.5	30693.7	36273.8	29673.2	38518.7		A0A183V2L3	Carboxypeptidase	-	17190.1	18372.4	15570.9	12684.8	25476.9	10344.2	1.05417	0.863321	0.0761054	Nonsignificant	None
A0A0B2V0P5	Uncharacterized protein (Fragment)	Tcan_01448	3.55124e+06	2.07971e+06	3.27157e+06	2.7825e+06	4563810	4.73497e+06		A0A183V711	60S ribosomal protein L3	TCNE_LOCUS16534	20841.4	18720	17316.1	11335.6	19792.2	17388.5	1.17234	0.362893	0.229389	Nonsignificant	None
A0A0B2V0P7	UBX domain-containing protein 7	UBXN7	13052.9	21984.1	24238.3	0	28304.7	25372.6		A0A0B2UV31	Putative exonuclease mut-7	mut-7	20200.9	22931.2	18189.9	17256.2	13583.1	17719.2	1.26285	0.0883805	0.33668	Nonsignificant	None
A0A0B2V0P9	Uncharacterized protein	Tcan_12603	83627.2	55587.3	46562.3	318143	286403	268199		A0A0B2VMN9	Protein YIPF	YIPF4	16978	18412.5	18815.1	13979	14942.1	19671.3	1.11552	0.367932	0.157714	Nonsignificant	None
A0A0B2V0Q0	Tubulin beta-1 chain	Tcan_14330	169264	204830	186713	197174	267663	293133		A0A183UB13	WD_REPEATS_REGION domain-containing protein	TCNE_LOCUS5683	19911.4	19363.9	7180.31	0	26233.7	22396.4	0.636856	0.209971	-0.650961	Nonsignificant	None
A0A0B2V0Q5	RalBP1-associated Eps domain-containing protein 1	REPS1	46238	53075.7	47315.7	31304	30034.5	36974.8		A0A0B2W5E2	Uncharacterized protein	Tcan_02615	3299.15	0	9371.57	14089.4	17773.1	16786.8	0.390676	0.0343385	-1.35596	Significant	down
A0A0B2V0R0	Signal recognition particle receptor subunit beta	Srprb	278478	329100	289180	164766	157931	169691		A0A0B2VL87	Protein phosphatase 1 regulatory subunit 3D	PPP1R3D	9953.62	18885.4	22396.4	16993.3	10616.1	21044.9	1.05305	0.866146	0.0745756	Nonsignificant	None
A0A0B2V0R3	ATP-binding cassette sub-family B member 10, mitochondrial	ABCB10	53165.6	61521.8	54298.2	59118.1	38373.7	62331.8		A0A0B2ULW6	CID domain-containing protein 1	cids-1	0	8038.33	9192.77	17274.2	11165.2	20254.7	0.530796	0.11645	-0.91377	Nonsignificant	None
A0A0B2V0R5	Dynein light chain	Dynll2	3.03224e+06	3.04347e+06	2.97884e+06	2.76572e+06	3066200	3.35308e+06		A0A0B2V7C1	Neprilysin-1	nep-1	81841.9	93670.6	73998.5	13461	18766.8	16503.4	5.12014	0.000349052	2.35618	Significant	up
A0A0B2V0R6	WD repeat-containing protein 5	Wdr5	47719.2	60756.9	46598.9	57707	50359.1	53182.4		A0A0B2VH38	Transmembrane protein	Tmem131	9236.55	12108.4	10241	13169	18479.3	17110	0.647807	0.0335594	-0.626364	Nonsignificant	None
A0A0B2V0R7	Cytoplasmic dynein 1 intermediate chain 1	DYNC1I1	451524	433999	423300	371647	355382	386337		A0A0B2VDE5	Segment polarity protein dishevelled-like protein DVL-1	Dvl1	36436.2	21496.2	27442.4	13624.3	11048.7	24097	1.75056	0.107353	0.807816	Nonsignificant	None
A0A0B2V0R9	Eukaryotic translation initiation factor 3 subunit E	Tcan_16276	206393	213199	205344	141060	132258	164824		A0A0B2W730	RNA helicase	Ddx27	29509.7	25599.7	25429.6	18338.7	9783.83	20654.8	1.65116	0.0411345	0.723476	Nonsignificant	None
A0A0B2V0S2	Receptor-type tyrosine-protein phosphatase S	Ptprs	4842.54	0	10974.2	27568	15975.7	39297.4		A0A0B2VYR8	Translation initiation factor IF-2, mitochondrial	Mtif2	15630.8	20079.3	14459.1	21728.7	10717.9	16338.4	1.02838	0.90447	0.0403675	Nonsignificant	None
A0A0B2V0S4	Serine/threonine-protein kinase dkf-2	dkf-2	11535.9	14342.8	9227.76	11122.6	7185.3	0		A0A0B2V1M8	Palmitoyltransferase	Zdhhc3	23007.6	16226.7	19306	21961.6	12295.8	14586.6	1.19852	0.409699	0.261251	Nonsignificant	None
A0A0B2V0S5	Putative prefoldin subunit 1	pfd-1	206436	136959	193714	161392	128575	172886		A0A183V2K9	Uncharacterized protein	TCNE_LOCUS14979	4966.63	4794.82	0	17067.9	10642.8	21148.2	0.299683	0.0648375	-1.73849	Nonsignificant	None
A0A0B2V0S6	Putative dolichyl-diphosphooligosaccharide--protein glycosyltransferase subunit 3	ZK686.3	162978	193208	177713	226580	203374	274516		A0A0B2VHP5	1-alkyl-2-acetylglycerophosphocholine esterase	paf-2	42778.9	41851.5	16874.4	22392.4	0	26492.6	1.38427	0.45813	0.469123	Nonsignificant	None
A0A0B2V0S7	Uncharacterized protein (Fragment)	Tcan_00417	0	22794.9	11141.1	74083.9	32401.1	50514.2		A0A0B2VW29	Hyccin	FAM126A	24959	21505	25665.1	16613.7	18748.9	13556.4	1.47446	0.0174463	0.560187	Nonsignificant	None
A0A0B2V0S9	CS domain-containing protein	ZC395.10	1.79885e+06	1.71105e+06	1.86939e+06	1.38537e+06	1508110	1.60551e+06		A0A183UFX8	Protein AATF	TCNE_LOCUS7398	24683.2	26607.4	25100.6	12616.2	16363	19960.1	1.56094	0.0141357	0.642414	Nonsignificant	None
A0A0B2V0T5	methylmalonyl-CoA mutase	mmcm-1	284100	202766	141671	857499	761919	1.09685e+06		A0A0B2W676	Major facilitator superfamily (MFS) profile domain-containing protein	Tcan_15389	28172.6	28556.6	36961.7	0	10982.8	38043.9	1.27401	0.576151	0.349378	Nonsignificant	None
A0A0B2V0T6	legumain	Lgmn	34419.4	56935	39892.1	0	6322.42	11295		A0A0B2VWT2	Tyrosine-protein phosphatase non-receptor type 9	Ptpn9	3034.03	6595.34	0	14717.7	16844.2	17496.1	0.294428	0.0066821	-1.76401	Significant	down
A0A0B2V0U2	Ran-binding protein 9	ranbp9	55315	61182.8	57802.2	27201.4	40285.7	45783		A0A0B2UUM8	Uncharacterized protein	Tcan_14139	12988.5	16368.7	15816	13593.5	21235.4	14255	0.920326	0.649665	-0.119783	Nonsignificant	None
A0A0B2V0U3	Uncharacterized protein (Fragment)	Tcan_09976	0	0	0	0	7871.67	7971.26		A0A0B2USJ8	Cathepsin B-like cysteine proteinase 6	cpr-6	24069.4	21590.4	19939.3	13647	14393	21049.8	1.33631	0.10563	0.418253	Nonsignificant	None
A0A0B2V0U5	Small ribosomal subunit protein mS25	mrps-25	56911.9	70082.8	56077.4	40890.1	44254.2	57693.2		A0A0B2VHH5	TM2 domain-containing protein	ZK858.5	35024.8	35756.5	35884.7	11312.8	14839	22986.4	2.17073	0.0303549	1.11818	Significant	up
A0A0B2V0U6	E3 ubiquitin-protein transferase MAEA	maea	15114.4	12077	13207.4	6467.81	0	11831.9		A0A0B2USS2	Cullin-4A	CUL4A	29224.4	17221.5	14639.8	17909.7	16500.2	14831.4	1.24054	0.437347	0.310965	Nonsignificant	None
A0A0B2V0V1	Receptor-type tyrosine-protein phosphatase S	PTPRS	144866	150483	120013	159844	121721	110785		A0A0B2VTW6	Protein spinster-like protein 1	spns1	20472.9	24910	24529.9	24750	13016.8	11504.8	1.41893	0.194555	0.5048	Nonsignificant	None
A0A0B2V0V2	Cell death abnormality protein 1	ced-1	48393.9	42624.4	42904.2	48883.4	59726.2	32675.1		A0A0B2VBL1	Testis-expressed sequence 2 protein	Tex2	27063.9	32150.5	27893.5	18375.5	15704.1	15197.4	1.76772	0.00246361	0.821888	Nonsignificant	None
A0A0B2V0V3	Carboxylic ester hydrolase	Ces1c	0	1909.8	5788.55	3629.84	2170.33	0		A0A0B2VNX7	ATP-dependent RNA helicase	DDX56	25508.2	17886.9	28752.3	16493.4	14351	18445.7	1.46373	0.090513	0.549651	Nonsignificant	None
A0A0B2V0V4	MICOS complex subunit MIC10	F54A3.5	981771	1.05204e+06	1.05126e+06	1.03702e+06	1112990	1.10021e+06		A0A0B2V514	Katanin p80 WD40 repeat-containing subunit B1	katnb1	14386.8	15587.1	14159	14956.7	15986.4	18362.1	0.895097	0.192536	-0.159885	Nonsignificant	None
A0A0B2V0V5	AN1-type zinc finger protein 1	ZFAND1	9854.87	20755.5	17693.3	38723.4	53797.7	25897.2		A0A183UC10	t-SNARE coiled-coil homology domain-containing protein	TCNE_LOCUS6030	20333.1	15972.7	18628.4	15386.1	14496.2	19454.5	1.11345	0.400401	0.155038	Nonsignificant	None
A0A0B2V0V6	Epsin-2	Epn2	222724	219397	212927	130147	117018	134495		A0A0B2V656	Mini-chromosome maintenance complex-binding protein	mcmbp	39205.6	46477.2	33041.7	13004.4	17973.5	18419.3	2.40347	0.00556688	1.26512	Significant	up
A0A0B2V0V8	Uncharacterized protein	Tcan_07124	104702	93370.8	107508	76555	88128.6	91218.9		A0A183US36	Tr-type G domain-containing protein	TCNE_LOCUS11306	20097.9	27655.2	17757.7	14779.6	11299	23413.9	1.32365	0.317436	0.404525	Nonsignificant	None
A0A0B2V0W0	Afadin	Mllt4	92918.6	81912.6	91295.7	46805.3	60363.2	50604.6		A0A0B2W219	Nucleoredoxin	nxn	16548.4	13014.6	21323.5	13220.4	15366.9	20938.6	1.02747	0.898232	0.0391002	Nonsignificant	None
A0A0B2V0W1	Putative NipSnap protein K02D10.1	K02D10.1	34004.7	46430	38358.4	22091.3	14401.6	22808.2		A0A183TXT6	Peptidase A2 domain-containing protein	TCNE_LOCUS1056	18176.2	20066.3	14339.5	16790.5	11326.9	21468.8	1.06042	0.782377	0.0846311	Nonsignificant	None
A0A0B2V0W2	Protein MIX23	ccdc58	181044	212871	229142	125968	118932	108047		A0A0B2VHD2	Phosphoinositide phospholipase C	Plcb2	14712.5	0	5420.64	16026.6	17388.4	16195.3	0.608739	0.394914	-0.716105	Nonsignificant	None
A0A0B2V0W3	Queuine tRNA-ribosyltransferase catalytic subunit 1	tgt-1	22707.1	24503.7	27925.2	16079.8	10687.6	21406.3		A0A0B2VQQ5	protein-tyrosine-phosphatase	PTPN11	18981	4692.55	25049.4	10008.2	9305.61	30300.5	0.982033	0.975661	-0.0261568	Nonsignificant	None
A0A0B2V0W4	Uncharacterized protein	Tcan_12610	11640.7	0	0	14493.6	0	28185.8		A0A183UL69	Rab-GAP TBC domain-containing protein	TCNE_LOCUS9239	11891.4	11417.7	10974	20204.4	11551.2	17859.7	0.690979	0.185352	-0.533287	Nonsignificant	None
A0A0B2V0W9	Uncharacterized protein	Tcan_14696	601044	484890	553093	782896	819660	741040		A0A183V3L9	Uncharacterized protein	TCNE_LOCUS15339	6956.84	0	11237.4	10013.1	11064.9	28544.3	0.549982	0.416651	-0.862544	Nonsignificant	None
A0A0B2V0X1	Sugar phosphate exchanger 3	slc37a3	20057.6	26775.1	36547.3	20639	21239.7	29271.7		A0A0B2VK34	Uncharacterized protein	Tcan_18544	12025	14850.2	21218.6	19169.8	15952	14542.2	0.968382	0.871834	-0.046352	Nonsignificant	None
A0A0B2V0X5	SAP domain-containing protein	Tcan_06054	45394.4	59059.8	49811.5	41290.9	35213.8	50610.7		A0A0B2VK83	Peptidase S1 domain-containing protein	Tcan_16941	13674.8	10244.6	9794.59	23719.1	8349.17	17603.4	0.678737	0.31488	-0.559076	Nonsignificant	None
A0A0B2V0Y0	F-box/WD repeat-containing protein 1A	BTRC	5841.58	8968.81	8235.48	11819.7	10084.5	14564.8		A0A0B2UR20	RNA-binding protein 34	RBM34	23129.2	28026.5	26587.1	16634.6	14633.3	18419.8	1.56463	0.00678272	0.645824	Nonsignificant	None
A0A0B2V0Y5	Uncharacterized protein	Tcan_04022	72174.1	109129	69268.1	68726.6	48498.8	91790.5		A0A183UKU3	Uncharacterized protein	TCNE_LOCUS9113	27903.4	21362.2	36075.7	18224.5	12221.5	19310.4	1.71519	0.068597	0.778365	Nonsignificant	None
A0A0B2V0Z1	Uncharacterized protein	Tcan_03407	21357.5	0	0	25194.5	20909	22815.3		A0A183UJ54	Uncharacterized protein	TCNE_LOCUS8524	9887.77	9725.56	16463.6	11004.3	19003.6	19798.1	0.724349	0.270208	-0.465244	Nonsignificant	None
A0A0B2V0Z2	Ceramide kinase	Cerk	295501	306376	293889	353987	348114	291970		A0A0B2W2A3	Trehalase	TREH	20622.6	39602.1	28085.1	10426.1	24431.5	15042.8	1.76973	0.136624	0.823525	Nonsignificant	None
A0A0B2V0Z5	Innexin	inx-3	249982	304649	318923	189440	201385	248277		A0A183V9I2	Signal transducing adapter molecule 1	TCNE_LOCUS17402	23341.1	25123.9	20023.8	13661	17927.7	18370.8	1.37089	0.0434345	0.455108	Nonsignificant	None
A0A0B2V100	Endoribonuclease dcr-1	dcr-1	77862.9	82956.5	80470.5	72750.1	62806.1	76627.4		A0A0B2V263	Mitochondrial genome maintenance exonuclease 1	MGME1	16942.6	15990.4	18448.4	16398.1	17155.2	16516.7	1.02619	0.592758	0.0373012	Nonsignificant	None
A0A0B2V105	Acidic leucine-rich nuclear phosphoprotein 32 family member A	Anp32a	236008	199526	277149	216360	211596	186872		A0A0B2V021	Uncharacterized protein	Tcan_16264	18801.3	23563.3	27639.9	27503.5	8877.22	13692.1	1.39806	0.339999	0.483423	Nonsignificant	None
A0A0B2V106	Formin-like protein	Tcan_10490	89269.5	112424	89439.3	89732.2	78022.4	68814.9		A0A0B2UYB0	General transcription factor IIF subunit 2	gtf2f2	21726.7	27843.8	18411.7	13260.9	17826.5	18994.1	1.35743	0.142077	0.440879	Nonsignificant	None
A0A0B2V109	Chromatin-remodeling complex ATPase chain Iswi	Iswi	23204.9	32365.2	27443	18813.4	18194.5	24298.5		A0A0B2VU36	Prominin-1	Prom1	36709.4	40647.5	35586.6	16928.7	15843.9	17309.2	2.25518	0.000194362	1.17324	Significant	up
A0A0B2V110	Mitochondrial glutamate carrier 1	SLC25A22	1882.3	2394.93	0	3147.77	2220.09	1929.98		A0A0B2UV02	2-(3-amino-3-carboxypropyl)histidine synthase subunit 1	dph-1	19819.6	10846.5	20206.5	9617.92	20839.7	19629.8	1.01568	0.95817	0.0224416	Nonsignificant	None
A0A0B2V111	protein-tyrosine-phosphatase	ptp-3	59893	65559.4	69596.1	44604.5	80870.1	26170.7		A0A0B2UY44	NEDD4-binding protein 2-like 1	N4bp2l1	49109.3	41956.5	41810.6	19573.1	15060.8	15505.6	2.65014	0.000599503	1.40607	Significant	up
A0A0B2V113	Endoplasmic reticulum vesicle transporter C-terminal domain-containing protein	Tcan_09357	14205.6	42947.9	31147.2	24426.7	16999.6	0		A0A0B2VY79	Chondroitin proteoglycan 1	cpg-1	9.72401e+06	1.04786e+07	8.96686e+06	33775.4	16383.3	0	387.695	0.0020116	8.59878	Significant	up
A0A0B2V114	Putative ATP-dependent RNA helicase DHX35-like protein	Y67D2.6	13368.5	8760.82	11053.6	9611.9	10548.9	17230.8		A0A0B2VW93	Protein tyrosine phosphatase type IVA 1	Ptp4a1	20511.6	25087.4	21041	21979.2	28181.8	0	0.885682	0.405645	-0.17514	Nonsignificant	None
A0A0B2V116	Vacuolar protein sorting-associated protein 26	vps-26	198735	226685	190911	169120	166404	184343		A0A0B2USB9	Diphthamide biosynthesis protein 3	DPH3	41994.7	34033.8	43142.8	12032.6	15700.4	22449.3	2.37476	0.00534338	1.24778	Significant	up
A0A0B2V119	Putative peptide chain release factor 1, mitochondrial	W03F8.3	8606.02	9329.03	10229.5	0	0	0		A0A0B2VXS3	Far upstream element-binding protein 1	FUBP1	22948.3	17652.7	19152	15899.5	22942.9	11341.6	1.19068	0.440035	0.251782	Nonsignificant	None
A0A0B2V121	SERPIN domain-containing protein (Fragment)	Tcan_10433	0	0	0	12060.1	8260.24	13667.1		A0A0B2VJR1	Transcription initiation factor TFIID subunit 10	Taf10	16586.8	11089.4	18390.8	14604.6	17446.1	18275.5	0.91537	0.594942	-0.127573	Nonsignificant	None
A0A0B2V122	Unconventional myosin-XVIIIa	MYO18A	232996	254903	237543	178834	182196	190798		A0A0B2VUZ5	Putative ferric-chelate reductase 1-like protein (Fragment)	Tcan_08473	15931	13920.4	19426.4	19336.8	0	31030.8	0.652243	0.167299	-0.616519	Nonsignificant	None
A0A0B2V133	Beclin-1-like protein	Atg6	7036.12	5196.87	6477.04	0	0	0		A0A0B2W5V1	Probable RNA polymerase II nuclear localization protein SLC7A6OS	Tcan_06306	23303.8	25262.3	23981.2	16794.3	13280.4	20299.9	1.44016	0.0246896	0.526228	Nonsignificant	None
A0A0B2V136	Uncharacterized protein	Tcan_08795	18836.7	16817.4	0	38308.6	47545.8	73256.4		A0A183V8Z1	receptor protein-tyrosine kinase	TCNE_LOCUS17211	18563.7	24328.4	21872.3	0	22770.4	27608.6	0.85703	0.290158	-0.222583	Nonsignificant	None
A0A0B2V140	Apolipoprotein L3	Tcan_03183	162934	167268	174436	141205	137183	128090		A0A0B2UXN3	COMM domain-containing protein	Tcan_02801	25307.1	18081	18164.3	15694.7	9266.91	25428	1.22153	0.519324	0.288691	Nonsignificant	None
A0A0B2V141	Protein CutA-like protein	cuta	162334	161923	171495	265922	251369	217315		A0A0B2VXL3	Uncharacterized protein	Tcan_17827	9582.83	25055.2	28515.3	22303.2	18346.9	9770.05	1.25254	0.571551	0.324859	Nonsignificant	None
A0A0B2V143	Ephrin type-A receptor 3	Epha3	0	0	0	15420.6	16175.6	27219.1		A0A183UXW3	Mitochondrial GTPase 1	TCNE_LOCUS13333	8797.95	22816.4	13289.7	15692.6	19536.9	15225.1	0.889989	0.692662	-0.16814	Nonsignificant	None
A0A0B2V145	Kinesin-like protein KIF14	KIF14	108578	149534	107769	23209.5	0	24907.3		A0A0B2V0J1	Nucleoredoxin-like protein 2	NXNL2	15557.5	29760.4	10628.8	17206	14757.1	18520.2	1.10822	0.770741	0.14825	Nonsignificant	None
A0A0B2V153	Annexin	ANXA7	211464	202220	194374	351485	349263	251484		A0A0B2VMB4	mTERF domain-containing protein 2	MTERFD2	17649.8	12926	12954.9	14168	25770	10612.1	0.861138	0.653949	-0.215683	Nonsignificant	None
A0A0B2V155	Uncharacterized protein K12H4.5	K12H4.5	1.59843e+06	1.50362e+06	1.49709e+06	1.41103e+06	1371610	1.96362e+06		A0A183V5Q8	Uncharacterized protein	TCNE_LOCUS16078	4057.52	1513.93	0	9304.74	16462.1	24811.7	0.165231	0.0957995	-2.59744	Nonsignificant	None
A0A0B2V159	von Willebrand factor A domain-containing protein 8	Tcan_18563	133338	146715	127345	71567.4	86733.8	138743		A0A0B2UQR6	Neogenin	Neo1	25864.6	32003.4	20285.4	22459.4	13253.8	14870.8	1.54502	0.105918	0.627628	Nonsignificant	None
A0A0B2V160	Beta-hexosaminidase	hex-1	336101	399047	325970	698224	829719	414090		A0A183V837	Helicase ATP-binding domain-containing protein	TCNE_LOCUS16907	7323.58	0	12889.5	10884.8	10131.5	29571.2	0.599349	0.483204	-0.738531	Nonsignificant	None
A0A0B2V161	p3 protein	Slc10a3	67761.3	75123.3	41175	7007.1	0	9887.63		A0A0B2VV61	Major antigen	OVT1	21725.2	0	36917.1	19715.5	11600.3	19340.2	1.73649	0.156552	0.796171	Nonsignificant	None
A0A0B2V165	Acyl-coenzyme A oxidase	C48B4.1	162733	191338	172050	87595.2	65323.1	147533		A0A183UWX7	Uncharacterized protein	TCNE_LOCUS12997	9119.09	9783.77	11352.1	16439.7	13048	21175	0.597185	0.0498743	-0.743749	Nonsignificant	None
A0A0B2V166	Coiled-coil domain-containing protein	Ccdc134	160397	130509	171975	119247	121549	150749		A0A0B2VYE5	RRM domain-containing protein	Tcan_08673	12093.5	13760.8	23128.1	10552.6	18195.8	21929.9	0.966535	0.911857	-0.0491062	Nonsignificant	None
A0A0B2V167	Adenylate kinase isoenzyme 6 homolog	tag-124	478504	525031	519270	430382	442610	475776		A0A0B2W5L4	UDP-glucuronosyltransferase	ugt-50	17461	23531.1	36097.5	26399.6	24281.4	0	1.01405	0.963305	0.0201289	Nonsignificant	None
A0A0B2V172	Elongation of very long chain fatty acids protein	elo-4	93402.3	77204.4	71392.7	65284.9	45787	108602		A0A0B2V947	Glutaredoxin (Fragment)	grx	0	18062.9	18296.7	20482.1	12386.3	17827.2	1.07582	0.70514	0.10544	Nonsignificant	None
A0A0B2V180	MARVEL domain-containing protein	Tcan_15476	36757.5	27556.5	32686.9	46003.5	42630.3	40523.4		A0A183UKG3	Uncharacterized protein	TCNE_LOCUS8983	17258.9	24741	15556	23854.6	19982.4	6866.93	1.13514	0.716737	0.182864	Nonsignificant	None
A0A0B2V185	Melanoma-associated antigen G1	NDNL2	16668.9	12640.7	17394.8	14654.2	13156.3	9527.97		A0A0B2W0A1	EF-hand domain-containing protein	Tcan_11209	64370.9	49850.7	71979	20522.6	14611.8	15604.9	3.66974	0.00258756	1.87568	Significant	up
A0A0B2V186	UBX domain-containing protein 1-A	ubxn1-a	429410	439369	465124	387936	358491	393946		A0A183VFA6	diacylglycerol O-acyltransferase	TCNE_LOCUS19426	88388.4	42029.4	80276.8	16989.2	16726.2	17093.6	4.14679	0.0649918	2.052	Nonsignificant	None
A0A0B2V187	Carboxylic ester hydrolase	F13H6.3	39451.7	24088.5	25469	30229.4	30682.9	30295.8		A0A0B2VHJ2	Putative 28S ribosomal protein S23, mitochondrial	mrps-23	33269.5	41725.5	42807.2	0	14798.5	36081.7	1.54352	0.215552	0.626228	Nonsignificant	None
A0A0B2V195	WD repeat-containing protein 75	WDR75	24581.8	28157	30584	12799.2	24477.2	19048.3		A0A183V4Y9	Protein kinase domain-containing protein	-	23733.2	30886	19556.3	16337.7	14783.5	19841.2	1.45549	0.100057	0.54151	Nonsignificant	None
A0A0B2V196	Protein kinase C-like 3	pkc-3	618565	663260	536325	643737	565806	707868		A0A0B2UTH9	Parafibromin	CDC73	17600	18358.4	14631	13444.6	19592.2	17953.8	0.992135	0.953649	-0.0113923	Nonsignificant	None
A0A0B2V1A2	Uncharacterized protein	Tcan_13024	0	0	0	154327	149106	203898		A0A0B2UVY8	non-specific serine/threonine protein kinase	sax-1	25362.2	17779.5	17490.9	16896.9	17501.3	16600.2	1.18891	0.338616	0.24964	Nonsignificant	None
A0A0B2V1A4	Translocon-associated protein subunit beta	trap-2	1.69832e+06	1.93251e+06	1.68798e+06	968541	860039	1.18532e+06		A0A0B2USN1	F-box only protein 28	FBXO28	11375.4	12929.7	13571.2	12991.1	19493.3	18622.4	0.74112	0.108299	-0.43222	Nonsignificant	None
A0A0B2V1A9	Phosphotransferase	HK2	17854.1	10215.6	8569.22	49970.2	43085.2	87206.1		A0A0B2V9W9	Membralin	TMEM259	21610.2	23631.6	28698.8	13076	18746.2	19326.8	1.44559	0.0589179	0.53166	Nonsignificant	None
A0A0B2V1B3	Serine/threonine-protein kinase Doa	Doa	63077.6	77227.4	63918.4	62450.1	61506.8	97538.3		A0A0B2VQ15	Non-structural maintenance of chromosomes element 1 homolog	Tcan_05706	24067.5	20152.7	14716.8	14637.8	14424.8	22104.1	1.15186	0.523006	0.203969	Nonsignificant	None
A0A0B2V1B7	DNA helicase	RUVBL1	225837	257834	230965	185717	200358	254986		A0A0B2VN64	TOG domain-containing protein	Fam179a	11799.3	33026.2	20136.8	20728.4	16721.1	13727.1	1.26938	0.518541	0.344118	Nonsignificant	None
A0A0B2V1B9	TIL domain-containing protein	Tcan_14167	255997	230338	352488	134072	136113	88169.4		A0A183TXG6	WW domain-binding protein 11	TCNE_LOCUS936	21902.4	41735.1	31876.8	16088.1	11548.9	23656.6	1.86211	0.0935592	0.896936	Nonsignificant	None
A0A0B2V1C6	Uncharacterized protein	Tcan_13020	4867.6	8251.18	4824.25	10893.9	14795.1	21520.2		A0A0B2VEG9	Uncharacterized protein	Tcan_08701	13115.3	12496.3	20585.5	16984	15625.1	18702.6	0.90032	0.568538	-0.15149	Nonsignificant	None
A0A0B2V1C8	Large ribosomal subunit protein eL28	Rpl28	2.61162e+06	2.73666e+06	2.94587e+06	1.77021e+06	1793170	2.47352e+06		A0A183UKD5	Zyg eleven-related protein 1	TCNE_LOCUS8955	13575	12666.2	11572.7	15432.5	13349.8	22654.4	0.735157	0.189761	-0.443877	Nonsignificant	None
A0A0B2V1D3	Transmembrane protein	Tcan_13030	9536.74	12539.4	11803.9	5221.1	5425.04	7789.08		A0A0B2W204	Survival of motor neuron protein	SMN1	26186	31272.1	30019.9	19814.5	12702	18940.4	1.70003	0.0114474	0.765557	Nonsignificant	None
A0A0B2V1D8	Thioredoxin-like protein 1	TXNL1	1.00311e+06	1.10977e+06	1.02652e+06	824989	858904	956755		A0A0B2VJQ0	Guanine nucleotide-binding proteinalpha-5 subunit	gpa-5	7180.05	7208.4	0	11792.1	26786.3	12925.6	0.419049	0.174412	-1.25481	Nonsignificant	None
A0A0B2V1E3	Acetyltransferase component of pyruvate dehydrogenase complex	DLAT	9.80096e+06	1.0569e+07	9.21712e+06	1.03798e+07	11107600	1.18287e+07		A0A0B2V398	Uncharacterized protein	Tcan_00180	22744.9	16481.1	19287.9	18934.2	13151.1	19454.4	1.13531	0.43986	0.183091	Nonsignificant	None
A0A0B2V1E9	F-box domain-containing protein	Tcan_13378	217732	197180	215703	245634	263771	259826		A0A183UVL0	Protein unc-45-like protein B	TCNE_LOCUS12530	18109.2	22964	20350.2	12021.2	18218.6	21481.9	1.18758	0.356994	0.24802	Nonsignificant	None
A0A0B2V1F0	Putative prefoldin subunit 6	pfd-6	506104	350575	562726	314315	336122	438187		A0A183UNB4	Kinetochore-associated protein 1	TCNE_LOCUS9984	0	22785.1	11620.3	13189.9	23335.1	15286	0.996086	0.991383	-0.00565793	Nonsignificant	None
A0A0B2V1F5	Transthyretin-like protein 46	ttr-46	285057	272440	302059	327548	260108	244981		A0A183URN4	proline--tRNA ligase	-	14546.3	0	13103.1	10126.5	17473.1	24225.7	0.800267	0.560302	-0.321447	Nonsignificant	None
A0A0B2V1G0	CHK kinase-like domain-containing protein	Tcan_13387	894552	1.15859e+06	1.07385e+06	941417	941137	1.02128e+06		A0A0B2VE39	Uncharacterized protein	Tcan_15253	29428.4	19374.8	22212.7	0	26874.9	24954.7	0.913452	0.608067	-0.130598	Nonsignificant	None
A0A0B2V1G3	Gamma-glutamylcyclotransferase	Chac2	30837.7	34214.1	30898.9	19005.4	27584.5	25697.7		A0A183VA52	Uncharacterized protein	TCNE_LOCUS17621	0	42811.3	6072.46	32293.2	19558.5	0	0.942761	0.946105	-0.0850362	Nonsignificant	None
A0A0B2V1G8	ATPase inhibitor, mitochondrial	mai-2	189884	179770	188429	87864.9	122195	170059		A0A0B2W049	Uncharacterized protein	Tcan_12554	62352	79715.6	77320.9	8701.63	34925.5	8242.52	4.22961	0.00572656	2.08052	Significant	up
A0A0B2V1G9	Uncharacterized protein	Tcan_06662	0	0	0	22966	22763.4	27832.6		A0A0B2VAN2	Uncharacterized protein	Tcan_07507	25686.2	24138.3	25536.9	22860.2	10939.9	18073	1.4528	0.149667	0.538841	Nonsignificant	None
A0A0B2V1H0	Zinc finger protein-like 1 homolog	Y45G12B.2	131193	132059	139255	117475	126441	124302		A0A0B2URU8	NTF2-related export protein	nxt-1	16856.6	19144.4	19214	16206.3	16258.2	19414.2	1.06431	0.444821	0.0899201	Nonsignificant	None
A0A0B2V1H5	THUMP domain-containing protein 1	THUMPD1	8265.65	8439.05	0	0	0	0		A0A183VGF9	Uncharacterized protein	TCNE_LOCUS19829	24401.1	28879.6	23002.3	17988.4	12833.9	21068.3	1.47007	0.0527897	0.555888	Nonsignificant	None
A0A0B2V1H9	RNA-binding protein 39	RBM39	0	0	0	19910.6	16528.7	24602.4		A0A183U7C4	Zonadhesin	TCNE_LOCUS4393	34950.9	17574.1	30871.5	11027.3	25045.1	15825.9	1.60692	0.190383	0.684301	Nonsignificant	None
A0A0B2V1I3	Serine/threonine-protein phosphatase	mts	122555	144748	135362	127942	118828	159427		A0A0B2VE61	Uncharacterized protein	Tcan_07615	300856	334134	295446	19259.9	13081.9	19635.5	17.9008	1.83472e-05	4.16195	Significant	up
A0A0B2V1I8	N-acetyltransferase domain-containing protein	Tcan_10761	34922	52129.3	48099.7	54411.3	57815.6	63160.9		A0A0B2W1E9	non-specific serine/threonine protein kinase	Riok2	18808.9	11632.7	20530.1	12466.1	13607.1	25954.9	0.979696	0.948332	-0.0295937	Nonsignificant	None
A0A0B2V1J2	Uncharacterized protein	Tcan_10764	6734.83	12453.3	0	3920.13	8473.16	0		A0A0B2VI43	Putative sodium-coupled neutral amino acid transporter 10	Slc38a10	12978.9	21369.9	23370.2	19085.4	12717.3	20228.4	1.10932	0.656197	0.149674	Nonsignificant	None
A0A0B2V1J5	Steroidogenic acute regulatory-like protein 1	strl-1	29026.5	30356.2	28941.4	18253.9	9470.1	13618.1		A0A183UGL8	Collagen type IV alpha-3-binding protein	TCNE_LOCUS7638	10504.8	22860.2	20221.2	13199.7	26187.6	12648.9	1.02979	0.933339	0.0423491	Nonsignificant	None
A0A0B2V1J6	Mitochondrial fission 1 protein	FIS1	1.3994e+06	1.08444e+06	1.43102e+06	1.24512e+06	1418520	1.73691e+06		A0A0B2V4S6	UPF0378-like protein	Tcan_11489	17774.9	19111.3	15883.8	17157.2	16405.7	18534.2	1.01292	0.851646	0.0185165	Nonsignificant	None
A0A0B2V1K1	RNA-binding protein Nova-1	Nova1	211100	236801	226647	131464	131509	196965		A0A0B2VBR0	RNA-binding protein sym-2	sym-2	23656.8	16512.9	14639	14343	15730.9	22031.4	1.05188	0.815952	0.0729729	Nonsignificant	None
A0A0B2V1K2	Ras-related protein Ral-a	Rala	225177	212059	209002	162657	164265	274917		A0A0B2VY52	Uncharacterized protein	Tcan_14010	38278.8	35888.4	48517	16217.5	11457.6	24584.3	2.3476	0.0125863	1.23119	Significant	up
A0A0B2V1K6	Putative cysteine proteinase	Tcan_14518	21653.3	19307.3	33066.7	56062	65293.9	33910.8		A0A0B2V3M4	Glutaredoxin-like protein	Tcan_05149	9887.5	5069.41	9479.9	21212.1	13819.9	17237.3	0.467518	0.0244236	-1.09691	Significant	down
A0A0B2V1L0	Transmembrane protein	Tcan_14517	0	0	12405.6	19170.3	17026.5	29548.2		A0A0B2V247	Protein CIP2A	Tcan_16076	5598.24	10988.1	16580.3	15890.3	15913	20473.6	0.634441	0.1444	-0.656442	Nonsignificant	None
A0A0B2V1L1	UDP-glucose:glycoprotein glucosyltransferase 1	Uggt1	336118	348267	343813	360818	332700	485057		A0A0B2VIN5	GTP cyclohydrolase 1	gch	19863	10294.9	18108.3	21860.8	11855.2	18575.9	0.923015	0.763266	-0.115574	Nonsignificant	None
A0A0B2V1L6	Putative E3 ubiquitin-protein ligase UBR7	UBR7	19537.6	18143.1	13668.6	10972.9	13036.6	12386.3		A0A0B2W4N6	E3 SUMO-protein ligase gei-17	gei-17	23011.2	26457.7	21555.4	18627.6	18723.3	14958.7	1.35777	0.0309086	0.441236	Nonsignificant	None
A0A0B2V1L8	Arp2/3 complex 34 kDa subunit	arx-4	201001	210813	181104	139915	151518	153649		A0A0B2UV81	Transmembrane protein	Tcan_09675	7740.78	11104	12513.1	17832.3	24043.5	10468.1	0.599075	0.168834	-0.739191	Nonsignificant	None
A0A0B2V1L9	Uncharacterized protein	Tcan_18336	182015	186452	176486	117793	93697.9	178561		A0A183V318	Cyclin-dependent kinases regulatory subunit	TCNE_LOCUS15138	47631.5	52658.6	56306.5	0	27090.4	25306	1.99246	0.00431258	0.994551	Nonsignificant	None
A0A0B2V1M0	Profilin	pfn-1	7.86333e+06	8.14402e+06	8.29695e+06	6.89759e+06	7298110	5.96278e+06		A0A183TZ44	Retinol dehydrogenase 12	TCNE_LOCUS1515	25049.5	24194.7	15022	20316.6	13404.9	18736.7	1.22509	0.362242	0.292893	Nonsignificant	None
A0A0B2V1M4	Large ribosomal subunit protein uL23m	mrpl-23	43889	42229.3	35607.2	20625.3	18918	40308.6		A0A183TZ48	Cytochrome b5 heme-binding domain-containing protein	TCNE_LOCUS1518	17156	12418.4	11361.7	14998.3	23925.7	13535.8	0.780332	0.35826	-0.357839	Nonsignificant	None
A0A0B2V1M6	ShKT domain-containing protein	ZK643.6	22009.2	19904	24755.7	20527	22806.9	9622.77		A0A183UDN7	G-patch domain-containing protein	TCNE_LOCUS6607	23912.9	35361.2	37303.5	18876.9	0	33620.4	1.22645	0.496345	0.294483	Nonsignificant	None
A0A0B2V1M8	Palmitoyltransferase	Zdhhc3	23007.6	16226.7	19306	21961.6	12295.8	14586.6		A0A0B2VL78	Uncharacterized protein	Tcan_03984	15207.4	17329.6	26563	10768.9	20906.6	20844.5	1.12528	0.674401	0.17029	Nonsignificant	None
A0A0B2V1N0	Succinate--hydroxymethylglutarate CoA-transferase	Tcan_09120	264817	305389	241128	595980	657421	365913		A0A0B2VGH3	Uncharacterized protein (Fragment)	Tcan_09685	12082.1	17920.2	17625.9	16748.5	14343.9	21453.8	0.906405	0.592491	-0.141772	Nonsignificant	None
A0A0B2V1N8	Barrier-to-autointegration factor 1	baf-1	223641	229436	300141	157637	229981	359257		A0A0B2V9M1	Cell division cycle protein 23-like protein	CDC23	20196.7	17799.1	21793.6	18411.9	14218.4	19916.5	1.13783	0.30678	0.186286	Nonsignificant	None
A0A0B2V1P0	Coatomer subunit gamma	T14G10.5	1.1477e+06	1.26016e+06	1.21658e+06	985622	962377	1.10542e+06		A0A0B2VR62	Uncharacterized protein	Tcan_06404	4366.68	10328	4127.98	11914.5	19406.6	21335.7	0.35746	0.0326909	-1.48415	Significant	down
A0A0B2V1P2	SH3 domain-containing kinase-binding protein 1	SH3KBP1	169289	189224	175229	84838.5	91772.6	82151		A0A183VH82	Uncharacterized protein	TCNE_LOCUS20102	1.37733e+06	1.71334e+06	1.42839e+06	0	6337.67	46402	57.124	0.00165275	5.83603	Significant	up
A0A0B2V1Q1	BTB/POZ domain-containing protein KCTD8	Kctd8	122718	134835	119411	88942.3	96878.4	122966		A0A0B2W0W1	Uncharacterized protein	Tcan_06353	14135.7	18149.3	16926.6	17751.5	18783.4	16215.8	0.932907	0.44762	-0.100194	Nonsignificant	None
A0A0B2V1Q3	Protein ST7 homolog	ST7	52094.8	61468.8	58510.8	47205.3	44606.4	59455.2		A0A0B2VDV3	Dedicator of cytokinesis protein 1	DOCK1	39526.2	39894.5	45789.2	15189.5	19199.9	18365.3	2.37344	0.000521041	1.24698	Significant	up
A0A0B2V1Q7	Chitinase-like protein C25A8.4	C25A8.4	2.48702e+06	2.3514e+06	1.84183e+06	111607	51657.4	47522.5		A0A0B2W0N1	Uncharacterized protein	Tcan_17049	10165.1	23099.4	21332.9	19085.5	11839.4	21831.2	1.0349	0.908732	0.0494916	Nonsignificant	None
A0A0B2V1Q8	Transthyretin-like protein 46	ttr-46	210108	257612	278643	285868	314184	132684		A0A183VBE9	Uncharacterized protein	TCNE_LOCUS18069	8016.19	9115.01	10656.7	16425.9	20234.3	16152.6	0.526159	0.00541918	-0.92643	Nonsignificant	None
A0A0B2V1R3	Transthyretin-like protein 46	ttr-46	432223	394032	479593	455992	457398	340775		A0A183UAK2	Aldose reductase B	TCNE_LOCUS5522	37297.2	38056	57501.4	13153.5	18420.3	21253.2	2.5149	0.0191473	1.3305	Significant	up
A0A0B2V1R6	phosphatidylinositol 3-kinase	PIK3C2A	31395.2	37949	33242.1	29435.4	24383.3	33157.6		A0A0B2VET9	IWS1-like protein	iws-1	15972.9	14067.3	17183.2	16316.6	12751.9	23797.5	0.893267	0.607421	-0.162837	Nonsignificant	None
A0A0B2V1R8	Zinc transporter 10	Slc30a10	33055.2	45806.9	37171.1	17173.7	8714.24	18017.5		A0A0B2VIM4	Amine oxidase domain-containing protein	Tcan_05945	14914.8	14985.1	20994.3	20806.3	16713.5	15362.9	0.962399	0.811045	-0.0552934	Nonsignificant	None
A0A0B2V1S5	TBC1 domain family member 14	TBC1D14	10771	20834.6	17957.9	7630.51	7359.92	0		A0A183TVJ3	PPM-type phosphatase domain-containing protein	TCNE_LOCUS263	17399.6	19319.5	22169.6	21001.6	18465.8	13442.2	1.11301	0.488907	0.15446	Nonsignificant	None
A0A0B2V1S9	ubiquitinyl hydrolase 1	USP19	150487	142959	142565	127814	132014	174631		A0A0B2VT63	Phosphodiesterase	pde-3	23226.2	17002.1	22584.9	16873.3	13648.7	22416.7	1.18653	0.36641	0.246746	Nonsignificant	None
A0A0B2V1T0	Tubulin alpha-3 chain	mec-12	48800.5	48750.2	39374.9	103753	102976	92801.2		A0A0B2W3S8	tRNA-dihydrouridine(47) synthase [NAD(P)(+)]	Dus3l	27183.4	19955.9	21934	14885.6	14276.3	23792.4	1.30439	0.225828	0.38338	Nonsignificant	None
A0A0B2V1T3	Uncharacterized protein C18H10.09	Tcan_13900	35186.9	35563.1	33899.5	28101.2	22949.4	26741.5		A0A0B2V1M6	ShKT domain-containing protein	ZK643.6	22009.2	19904	24755.7	20527	22806.9	9622.77	1.25893	0.34811	0.332201	Nonsignificant	None
A0A0B2V1T6	RRM domain-containing protein	Tcan_17431	80703.2	86743.2	89970.9	91631.3	92554.1	115679		A0A0B2VN00	RING-type E3 ubiquitin transferase	mkrn2	10672.2	13926.8	24913.1	13623.6	22810.6	16530.9	0.934806	0.832193	-0.0972606	Nonsignificant	None
A0A0B2V1U0	Proteasome activator complex subunit 4	psme4	0	2163.23	5210.83	5442.2	6835.35	5491.52		A0A0B2VSP6	Zinc finger protein	ZNF706	47689.7	59528.2	78762.4	7975.49	37888.3	7158.19	3.50761	0.0309172	1.81049	Significant	up
A0A0B2V1U5	Uncharacterized protein	Tcan_17883	0	0	0	2859.15	0	0		A0A0B2UR47	Choline/carnitine acyltransferase domain-containing protein (Fragment)	Tcan_02316	13832.4	16682.3	12694.5	17309.8	17224	18593.1	0.81332	0.0593331	-0.298105	Nonsignificant	None
A0A0B2V1U8	Acyl-CoA-binding domain-containing protein 6	Acbd6	150743	147446	161825	114020	131059	135990		A0A183V6E7	Calpain catalytic domain-containing protein	TCNE_LOCUS16317	28220.7	32278.6	26209.6	27078.4	18174.8	7889.45	1.63163	0.127122	0.70631	Nonsignificant	None
A0A0B2V1V6	non-specific serine/threonine protein kinase	Pdpk1	40667.5	55228	54359.7	73841.4	63892.9	89259.9		A0A0B2VXT4	Transmembrane protein	Tcan_15693	29736.4	28501.7	31202.3	18043.8	15533.4	19569.4	1.6829	0.00101899	0.750948	Nonsignificant	None
A0A0B2V1V8	Large ribosomal subunit protein P2	rpp-2	1.47292e+06	1.2462e+06	2.09563e+06	1.01785e+06	1169770	1.77807e+06		A0A0B2UUF5	Cleavage and polyadenylation specificity factor subunit 3	CPSF3	25299.9	32254.7	21842.8	17361.4	16563.3	19222.9	1.4939	0.0504506	0.579086	Nonsignificant	None
A0A0B2V1V9	Putative N-acetylglucosamine-6-phosphate deacetylase	F59B2.3	202235	180433	196716	217521	234738	182142		A0A183UZ22	separase	TCNE_LOCUS13742	23457.5	20453.7	14313.4	15910	14484.7	22776	1.09505	0.67363	0.130995	Nonsignificant	None
A0A0B2V1W1	Uncharacterized protein	Tcan_16075	137995	88630.6	65419.1	559570	489315	487297		A0A183TXY5	Lysophospholipid acyltransferase 7	TCNE_LOCUS1105	20009.7	23835	18914.9	13450.2	16486.3	23305.4	1.17876	0.387342	0.237273	Nonsignificant	None
A0A0B2V1W2	Titin	sls	8019.8	5770.14	6895.78	17413.1	7904.57	9509.74		A0A0B2VUL6	ATP-dependent RNA helicase	DDX24	25428.3	25787.5	20102	17822.5	11791.3	23716.2	1.33729	0.199243	0.419315	Nonsignificant	None
A0A0B2V1W7	(S)-3-amino-2-methylpropionate transaminase	gta-1	766962	757608	722692	1.02029e+06	974040	769495		A0A0B2UQS1	Putative ferric-chelate reductase 1	frrs1	14292.7	0	20826.6	17586.4	21611.3	14181.1	0.986889	0.953564	-0.019041	Nonsignificant	None
A0A0B2V1X3	Uncharacterized protein C16C10.8	C16C10.8	82661.2	113076	95443.8	103469	101359	128752		A0A0B2VV90	Lamin-1	lmn-1	32493.1	42164	34826	22231.5	19227.1	11948.8	2.04996	0.0114277	1.0356	Significant	up
A0A0B2V1X9	Uncharacterized protein C02C2.5	C02C2.5	58489.2	0	14847.3	10673.5	15384.6	0		A0A0B2VAY4	Sterile alpha and TIR motif-containing protein tir-1 (Fragment)	tir-1	18152.5	19167.8	20286.5	18416.4	22492.1	12507.5	1.07846	0.661897	0.10897	Nonsignificant	None
A0A0B2V1Y7	Putative membrane protein F35D11.3	F35D11.3	50614.1	41664.7	54213.4	36215.2	47643.6	51012.6		A0A0B2UTN0	RBR-type E3 ubiquitin transferase	Park2	17422.6	15377.3	14379.6	18413.9	25240.4	9820.01	0.882285	0.668665	-0.180684	Nonsignificant	None
A0A0B2V1Z1	Uncharacterized protein (Fragment)	Tcan_09369	0	0	0	23070.8	16967.2	16480.5		A0A0B2VVG5	Voltage-dependent calcium channel unc-36	unc-36	15450.1	22517.8	16188.7	16585.5	29076.1	7832.67	1.01238	0.974762	0.0177533	Nonsignificant	None
A0A0B2V1Z4	Tektin	Tcan_12589	48020.4	33307.3	27644.3	120581	109163	168089		A0A183UPB9	Uncharacterized protein	TCNE_LOCUS10339	6155.03	6728.35	0	25459.4	6694.89	21369.3	0.361057	0.219071	-1.4697	Nonsignificant	None
A0A0B2V1Z5	palmitoyl-CoA hydrolase	Acot8	43978.2	41047.3	34817	21802.8	33416.8	30102.9		A0A0B2VMT2	Leucine-rich repeat-containing protein 15	Lrrc15	56592.8	34224.4	45585.8	23481.6	30098.2	0	1.6972	0.120884	0.763153	Nonsignificant	None
A0A0B2V204	Protein SWAP	swp-1	553389	0	577711	0	0	514861		A0A183UL78	Phosphatidylinositol 4-kinase beta	TCNE_LOCUS9248	19076.1	23078.2	11631	18219.2	12918.2	22447.2	1.00374	0.988445	0.0053927	Nonsignificant	None
A0A0B2V205	Transport and Golgi organization 2-like protein	Tango2	147513	164928	162182	128897	146901	127865		A0A0B2V0P7	UBX domain-containing protein 7	UBXN7	13052.9	21984.1	24238.3	0	28304.7	25372.6	0.736192	0.216967	-0.441846	Nonsignificant	None
A0A0B2V209	Twitchin	unc-22	1.39282e+07	1.37667e+07	1.43375e+07	2.17557e+07	22842800	1.90953e+07		A0A0B2UMW5	Essential MCU regulator, mitochondrial	Tcan_14338	15158.4	16230.2	10587.1	8192.73	27388.3	18179.2	0.780794	0.53582	-0.356987	Nonsignificant	None
A0A0B2V210	One cut domain family member	ceh-44	51773.1	48371.3	62247.2	44885.3	34896	55029.2		A0A0B2VJ40	Uncharacterized protein R02F2.2	Tcan_14622	7450.56	13471.2	11613.1	18284	17692.6	17784.1	0.605179	0.056428	-0.724567	Nonsignificant	None
A0A0B2V218	Epidermal growth factor receptor kinase substrate 8	Eps8	154737	157523	157532	117137	110464	123927		A0A183UGF9	26S proteasome non-ATPase regulatory subunit 1	TCNE_LOCUS7579	28257.7	21714.8	24134.7	18949	20601.7	14242.6	1.37763	0.0660464	0.462189	Nonsignificant	None
A0A0B2V219	Dynamin-like 120 kDa protein, mitochondrial	OPA1	210493	255715	187312	257798	243357	230747		A0A183UXH4	E2 domain-containing protein	-	48022.7	46446.6	43509	17699.1	15264.7	20863.3	2.56336	0.000178909	1.35804	Significant	up
A0A0B2V222	Apple domain-containing protein	Tcan_12595	17992.1	8960.06	14234	0	0	8840.88		A0A0B2VMR0	Serine/threonine-protein kinase PRP4 homolog	Prpf4b	25212.4	28009.3	20436	17307.4	15255.9	21266.4	1.36835	0.0796611	0.452433	Nonsignificant	None
A0A0B2V223	Uncharacterized protein	Tcan_03186	2.84774e+07	2.89108e+07	2.78727e+07	768522	555724	449297		A0A0B2VR24	Short-chain dehydrogenase/reductase family 9C member 7	SDR9C7	10108.1	11273.6	9657.14	15779.2	12454.4	25648.8	0.576047	0.192984	-0.795741	Nonsignificant	None
A0A0B2V229	Deoxynucleotidyltransferase terminal-interacting protein 2	DNTTIP2	10358.5	8549.78	13919.9	6182.02	8015.06	14198.8		A0A0B2V6G7	MARVEL domain-containing protein	Tcan_03184	16122.9	34610.9	13617.8	28375.4	20878.5	4698.35	1.19275	0.736937	0.254292	Nonsignificant	None
A0A0B2V231	T-complex protein 1 subunit theta	cct-8	976501	1.11365e+06	961829	819107	702379	831692		A0A0B2VF22	Long-chain-fatty-acid--CoA ligase	Acsl5	20241.3	21029.4	21827	22844.5	0	31110.6	0.779633	0.384469	-0.359133	Nonsignificant	None
A0A0B2V234	Uncharacterized protein	Tcan_17867	6624.35	0	1036.5	12275.9	4838.93	13075.3		A0A0B2VJN8	Uncharacterized protein (Fragment)	Tcan_08925	32420.2	37924.2	41510.3	21700.3	18923.4	13359.8	2.07201	0.00588545	1.05103	Significant	up
A0A0B2V235	Large ribosomal subunit protein eL39	RpL39	1.24436e+06	1.00149e+06	1.46724e+06	825431	763317	1.26144e+06		A0A0B2VSG3	VWFA domain-containing protein	Tcan_11423	13700.7	10614.9	12092.2	11803.3	20649.7	21625.3	0.673244	0.144032	-0.570799	Nonsignificant	None
A0A0B2V236	Leucine--tRNA ligase	lrs-1	110540	94887.2	102168	94790.5	79502.1	114373		A0A0B2W3F4	Tyrosine kinase receptor Cad96Ca	Cad96Ca	13410.3	8543.57	9460.95	21738.4	14904.8	17442.8	0.58083	0.038651	-0.783812	Nonsignificant	None
A0A0B2V238	SEA domain-containing protein	Tcan_16270	77256	84987.4	98051.2	98515.2	115041	100474		A0A183UH19	F-box domain-containing protein	TCNE_LOCUS7789	18620.6	18632	18481	14198	16659.8	23240.8	1.03022	0.858672	0.0429559	Nonsignificant	None
A0A0B2V239	Uncharacterized protein	Tcan_11701	35190	11299.9	42068	36001.4	44969.1	58255.3		A0A0B2V3C3	M7GpppN-mRNA hydrolase	Dcp2	29357.2	18060.4	29300.7	10817.5	14456.9	28890.4	1.41638	0.323096	0.502212	Nonsignificant	None
A0A0B2V240	Uncharacterized protein	Tcan_18334	52854.9	49323.5	59228.2	92779.9	122459	95854.7		A0A0B2W448	28S ribosomal protein S18a, mitochondrial	MRPS18A	30811.9	26457.5	44493.2	16014	16913.1	21249.5	1.87835	0.0489066	0.909465	Nonsignificant	None
A0A0B2V242	Beta-1,4-N-acetylgalactosaminyltransferase	bre-4	115087	108280	117778	45341.7	50105.6	34852.3		A0A0B2VUV7	Uncharacterized protein	Tcan_04137	44335.4	38793.9	38473.5	20632.2	29084.2	4471.12	2.24411	0.0395697	1.16614	Significant	up
A0A0B2V247	Protein CIP2A	Tcan_16076	5598.24	10988.1	16580.3	15890.3	15913	20473.6		A0A183UPW5	PUM-HD domain-containing protein	TCNE_LOCUS10535	21949.8	38053.6	24742.3	19300.5	16917.3	18047.6	1.56169	0.175329	0.643108	Nonsignificant	None
A0A0B2V249	Cytochrome c oxidase subunit 5B, mitochondrial	COX5B	388479	308670	351910	400885	405099	430573		A0A183ULJ9	Protein kinase domain-containing protein	TCNE_LOCUS9369	13750	24090.4	13116.8	18599.8	17793.8	17911.2	0.938356	0.783697	-0.0917926	Nonsignificant	None
A0A0B2V251	F-box only protein 30	Fbxo30	6280.98	30685.5	29816.1	15613.4	18117.5	50576.6		A0A0B2UX92	Uncharacterized protein F35H12.5	F35H12.5	43277.2	55709	36523.4	18177.8	13337.4	22798.9	2.49492	0.0123284	1.319	Significant	up
A0A0B2V258	NSFL1 cofactor p47	NSFL1C	114325	85167.5	71315.2	160367	175698	132120		A0A183UMG8	SSD domain-containing protein	TCNE_LOCUS9688	31417.6	0	25153.2	19550.9	16011.1	18761	1.56207	0.0331306	0.643455	Nonsignificant	None
A0A0B2V260	ABC transporter ced-7	ced-7	41585.2	42867.5	42196.9	33903	33069.2	35638.6		A0A0B2UZF6	Fatty acid-binding-like protein 5	lbp-5	91106.9	152459	125104	0	28099.8	26272.5	4.52032	0.0250137	2.17642	Significant	up
A0A0B2V263	Mitochondrial genome maintenance exonuclease 1	MGME1	16942.6	15990.4	18448.4	16398.1	17155.2	16516.7		A0A183UNU8	Coiled-coil domain-containing protein 93	TCNE_LOCUS10168	18218.6	24786.7	24272.4	16152.2	13401.7	24822.2	1.23726	0.346685	0.307154	Nonsignificant	None
A0A0B2V266	N-acetyl-D-glucosamine kinase	Nagk	225940	252536	207156	288362	287742	268434		A0A0B2UPD7	Transmembrane protein 65	TMEM65	14799	9206.55	15238.7	8868.79	18419.5	27127.3	0.721195	0.418988	-0.471538	Nonsignificant	None
A0A0B2V267	39S ribosomal protein L55, mitochondrial	MRPL55	37806.9	41495	50779.8	30569.9	21709.9	41817.4		A0A0B2VYV6	MOB kinase activator 1A	Mob1a	27674.6	21556.4	30327.9	17940.9	9637.35	26837.8	1.46205	0.20913	0.54799	Nonsignificant	None
A0A0B2V268	Interleukin enhancer-binding factor 2	ILF2	232517	261640	250134	162316	159711	231887		A0A0B2VA67	Ammonium transporter Rh type A	RHAG	18977.6	17341.5	23402.4	15234.1	13317.3	25953	1.09572	0.708388	0.131877	Nonsignificant	None
A0A0B2V270	Uncharacterized protein	Tcan_13001	0	2678.35	0	8981.14	10452	17310.8		A0A0B2V0C7	Chloride channel protein	Clcn7	19633.7	24903.2	19926.9	21242.1	14596.3	18708.8	1.1818	0.269859	0.240984	Nonsignificant	None
A0A0B2V283	26S proteasome non-ATPase regulatory subunit 12	Psmd12	451939	530471	463933	380375	328641	454392		A0A0B2VJX8	Tetratricopeptide repeat protein 17	TTC17	25481.8	14906	13850	15201	19811.2	19539.5	0.994245	0.980396	-0.00832635	Nonsignificant	None
A0A0B2V284	Clc-like protein 2	clc-2	26042	42466.6	19412.7	38165.6	37186.8	29756.8		A0A0B2VP40	UPF0046 protein T07D4.2	T07D4.2	7754.53	8796.22	5757.97	15631.1	21379.5	17602.5	0.408487	0.00484964	-1.29164	Significant	down
A0A0B2V285	Carboxypeptidase E	CPE	29757.3	56368	38055.1	61533.2	51720.8	72039.5		A0A0B2UV69	DAZ protein 1	daz-1	86173.4	118370	104733	19759.3	13576.9	21334.7	5.65706	0.000913317	2.50005	Significant	up
A0A0B2V286	phosphoenolpyruvate carboxykinase (GTP)	PEPCK	2.10901e+07	1.96929e+07	1.75461e+07	1.87918e+07	21922000	2.07089e+07		A0A183TV47	Receptor protein-tyrosine kinase	TCNE_LOCUS117	33085.6	35403.1	29188.5	20297.4	20026.9	14370.1	1.78587	0.00566534	0.836629	Nonsignificant	None
A0A0B2V288	Uncharacterized protein	Tcan_12486	98757.6	116702	119472	75031.2	84570.7	90362.3		A0A0B2W2M7	BOS complex subunit TMEM147	tmem147	41393	39545.3	35158.3	24130.1	15568.1	15030.1	2.12133	0.00418344	1.08497	Significant	up
A0A0B2V291	Uncharacterized protein C08C3.4	C08C3.4	69629.6	83768.7	55647.2	37272.8	36537.5	43817.3		A0A0B2VEM9	Nuclear distribution protein nudE-like 1	ndel1	21444.8	18268.9	20855.6	18153.3	16103	20560.1	1.10495	0.300941	0.143979	Nonsignificant	None
A0A0B2V294	Biotin--protein ligase	HLCS	43001.8	50879	43196.9	22734.2	24518.7	31119		A0A0B2V6T5	Tetraspanin	CD151	32837.1	40272.5	29274.3	30254	24571.1	0	1.24498	0.247454	0.316118	Nonsignificant	None
A0A0B2V295	TIP41-like protein	C02C2.6	47680.9	43844.6	49734.8	36775.2	27606.1	38764.2		A0A0B2V5Z6	non-specific serine/threonine protein kinase	MAST2	14589.1	18456.8	10130.4	22792.8	15593.2	16448.9	0.787387	0.305247	-0.344855	Nonsignificant	None
A0A0B2V297	Ankyrin repeat domain-containing protein 13A	Ankrd13a	43033.8	48083.4	30603.3	45439.1	43824.8	41996.2		A0A0B2VFV1	Alanine--tRNA ligase	AARS	13439.1	25887.1	17990.1	17565.1	15977	21341.1	1.04433	0.848069	0.0625809	Nonsignificant	None
A0A0B2V2A5	RUN and FYVE domain-containing protein 1	RUFY1	89606.8	111761	94626.8	90381.8	97640.3	102778		A0A183UF68	Transcription initiation factor IIE subunit beta	TCNE_LOCUS7138	7641.23	8362.8	12166.1	14482	19119.7	21355.8	0.51258	0.0222599	-0.96415	Nonsignificant	None
A0A0B2V2B0	Histone H2A	Tcan_12698	4.2845e+06	4.27848e+06	3.05691e+06	4.32191e+06	4094840	5.19378e+06		A0A0B2VH93	Vacuolar protein sorting-associated protein 13D	VPS13D	17271.7	18689.9	14795.8	11817.8	14087.5	29052.8	0.923565	0.812423	-0.114715	Nonsignificant	None
A0A0B2V2B3	Myeloid leukemia factor	Mlf	202537	191484	195128	212532	256244	202987		A0A0B2W5L0	Uncharacterized protein R05D3.9	Tcan_04975	37065.9	21243.8	20376.9	18353	17380.6	19228.5	1.43165	0.281664	0.517683	Nonsignificant	None
A0A0B2V2B4	Ataxin-2-like protein	Atxn2l	165125	188546	178086	70097	64084.5	107353		A0A183VF63	KH domain-containing protein	TCNE_LOCUS19383	586603	847276	586354	18300	22161.7	14512.3	36.7489	0.0171074	5.19963	Significant	up
A0A0B2V2B6	Transthyretin-like protein 5	ttr-5	1.16492e+06	1.14695e+06	1.03734e+06	716804	685410	686058		A0A183UA57	Alpha-catulin	TCNE_LOCUS5377	27921.6	26851.3	30447.8	15682.3	12122.1	27178.7	1.54994	0.0969104	0.632214	Nonsignificant	None
A0A0B2V2B7	Propionyl-CoA carboxylase beta chain, mitochondrial	PCCB	1.64425e+07	1.75878e+07	1.68191e+07	1.5899e+07	14737700	1.68622e+07		A0A183UG18	Rab GTPase-activating protein 1	TCNE_LOCUS7438	29030.7	23167.4	34690.5	18008.4	16533.6	20505.2	1.57844	0.0394363	0.658498	Nonsignificant	None
A0A0B2V2C2	Mitogen-activated protein kinase kinase kinase 4	MAP3K4	421998	465134	359053	0	0	0		A0A0B2VZZ2	Apoptosis inhibitor 5	Api5	13120.9	13643.6	10153.5	19923.2	16965.1	18169.1	0.670538	0.0120136	-0.576609	Nonsignificant	None
A0A0B2V2C5	TBC1 domain family member 2B	tbc1d2b	13344	14255.2	14810.6	5283.07	6989.12	4590.08		A0A183UKK9	Uncharacterized protein	TCNE_LOCUS9029	11039.5	9208.46	2428.81	19936.4	12959.3	22200.4	0.411586	0.0473977	-1.28073	Significant	down
A0A0B2V2C6	Polypeptide N-acetylgalactosaminyltransferase	gly-9	236030	277195	259002	177317	183415	198191		A0A0B2VVD0	Dehydrogenase/reductase SDR family member 4	DHRS4	39333.9	46866	34046	0	29330.9	25771	1.45483	0.0865364	0.540851	Nonsignificant	None
A0A0B2V2D8	Uncharacterized protein (Fragment)	Tcan_15798	21299.5	0	25964.6	16349.1	11783.5	17678.6		A0A0B2VVK4	Telomerase-binding protein EST1A	SMG6	11908.5	9405.25	10041.1	15413.9	16683.2	23027.9	0.568796	0.0327382	-0.814017	Nonsignificant	None
A0A0B2V2E0	Protein RER1	rer-1	218576	241025	223625	178801	164036	210649		A0A0B2VTM0	Uncharacterized protein	Tcan_11419	5519.83	4374.67	5310.84	12502.6	24049.3	18609.5	0.275652	0.0558801	-1.85908	Nonsignificant	None
A0A0B2V2E8	Paralyzed arrest at two-fold protein 6	pat-6	337266	340482	342521	435273	386145	387847		A0A0B2UX26	Mesocentin	dig-1	25263.1	26583.5	17567.8	16186.2	13133.2	25891.8	1.25725	0.376588	0.330273	Nonsignificant	None
A0A0B2V2E9	Pyruvate dehydrogenase E1 component subunit beta	C04C3.3	272553	222706	178382	1.27254e+06	1234490	1.37129e+06		A0A183V537	Uncharacterized protein	TCNE_LOCUS15857	15973.4	25426.7	23942	23044	17874.9	14373.2	1.18176	0.435245	0.24094	Nonsignificant	None
A0A0B2V2F1	Eukaryotic translation initiation factor 3 subunit L (Fragment)	Tcan_10172	282785	335747	317120	218688	197394	266173		A0A0B2W3E9	Nucleolar protein 10	nol10	26832	14513.6	14361.6	13917.4	17425.7	23974.6	1.00704	0.980812	0.0101248	Nonsignificant	None
A0A0B2V2F4	Cleavage stimulation factor subunit 2	CSTF2	766356	981948	800601	253209	240906	328368		A0A183V0W8	Protein UBASH3A-like protein	TCNE_LOCUS14383	10219.5	12290.1	14165.9	22936	17012.5	15398.5	0.662647	0.0718263	-0.593687	Nonsignificant	None
A0A0B2V2F7	Golgi apparatus protein 1-like protein	F14E5.2	1.39133e+06	1.57042e+06	1.36324e+06	606086	606914	434785		A0A0B2VMH1	Protein FAM49B	FAM49B	12544.8	26178.9	18225.2	17967.1	18574.4	18809.5	1.02887	0.905278	0.041059	Nonsignificant	None
A0A0B2V2F9	Ankyrin-2	ANK2	757332	771437	767978	847528	902548	814950		A0A183V376	Uncharacterized protein	TCNE_LOCUS15196	17869	14515.4	15993.1	15220.7	19508.3	20664.8	0.873338	0.289971	-0.195388	Nonsignificant	None
A0A0B2V2G3	U6 snRNA-associated Sm-like protein LSm4	LSM4	156966	211062	238218	128969	189111	213554		A0A0B2URF2	Protein FAM69C	Fam69c	137943	126969	128447	15913.6	16193.9	23305.4	7.09869	1.1527e-05	2.82755	Significant	up
A0A0B2V2G5	Guanine nucleotide-binding protein-like 3-like protein	nst-1	62592.2	72514.7	66616.7	65817.2	48358.4	76090.6		A0A0B2V2W2	Cuticle collagen 10	col-10	73332.3	50447.3	80766.1	21730.8	33734.8	0	2.45853	0.0489383	1.29779	Significant	up
A0A0B2V2G6	Uncharacterized protein	Tcan_17673	67737.2	61838	64010.8	40071.2	42216.1	59740.3		A0A0B2UVH7	Pleckstrin homology domain-containing family M member 2	PLEKHM2	20844.7	20586.7	18748.6	16827.6	19379.4	19269.3	1.08479	0.214108	0.117413	Nonsignificant	None
A0A0B2V2H5	FAS-associated factor 2-B	faf2-b	111628	131117	113546	114006	112312	130249		A0A0B2VVA0	Pleckstrin homology domain-containing family M member 3	plekhm3	15762.2	16211.4	15542.8	11983.5	23138.3	20361.8	0.856402	0.511466	-0.22364	Nonsignificant	None
A0A0B2V2H9	Nuclear pore complex protein 15	npp-15	153121	211332	155618	122637	104694	161642		A0A0B2VXR6	Thioredoxin domain-containing protein 11	Txndc11	23172.4	21369.3	24780.6	15890.8	15706.8	23908.5	1.24891	0.18477	0.32067	Nonsignificant	None
A0A0B2V2I0	Diphosphomevalonate decarboxylase	MVD	39702.1	39315.1	30773.8	30629.8	33193.1	24001.2		A0A0B2V9E0	Mitochondrial folate transporter/carrier	Slc25a32	10835.9	21737.6	21900	20247.1	18922	16338.2	0.981376	0.932757	-0.0271221	Nonsignificant	None
A0A0B2V2I3	Plasma membrane proteolipid 3 (Fragment)	pmp3	3181.03	8416.35	6597.32	8023.76	8019.92	0		A0A0B2VBY3	Uncharacterized protein	Tcan_09053	8821.86	35647.9	10086.9	22224.2	13219.2	20176.9	0.980876	0.970959	-0.0278571	Nonsignificant	None
A0A0B2V2I4	Signal peptidase complex subunit 1	Tcan_15950	41863.7	75166.6	46470.6	197320	160018	218132		A0A0B2VWL8	Phosducin-like protein	Pdcl	22316.8	22569.4	19796.3	22418.2	14258.3	19047.7	1.16076	0.302873	0.215071	Nonsignificant	None
A0A0B2V2I7	Female germline-specific tumor suppressor gld-1	gld-1	0	0	0	374970	372117	480625		A0A183UI39	UDP-glucuronosyltransferase	TCNE_LOCUS8159	22137.9	29295.2	23291.7	22418.9	14507.4	18985.5	1.33648	0.120646	0.418433	Nonsignificant	None
A0A0B2V2J7	Pendrin	SLC26A4	103362	86620.7	86800.6	90485.1	109417	128538		A0A183VDU2	dihydrolipoyllysine-residue acetyltransferase	TCNE_LOCUS18913	22180.1	7363.88	8603.35	19125	21635.2	15152.2	0.682268	0.310754	-0.551589	Nonsignificant	None
A0A0B2V2J9	Uncharacterized protein	Tcan_16220	1.74754e+06	1.918e+06	1.9504e+06	2.31228e+06	2335600	1.10151e+06		A0A183TYU0	Uncharacterized protein	-	38696.3	48878.2	28335.6	20495.2	17528.4	17993.8	2.06918	0.0747376	1.04906	Nonsignificant	None
A0A0B2V2K1	E2 ubiquitin-conjugating enzyme	Ube2l3	789485	855766	829288	679308	674182	662368		A0A0B2UYU6	TBC1 domain family member 5	Tbc1d5	14933.8	26990.3	32921.5	20117.4	22707.7	13211.2	1.33566	0.355256	0.417556	Nonsignificant	None
A0A0B2V2K3	Transmembrane 9 superfamily member	TM9SF3	629254	732217	647487	327554	389046	476805		A0A0B2VNH3	WD repeat-containing protein 26-like protein	Tcan_02967	29536	30986.3	22051.3	19102.6	17010	19965.6	1.47247	0.0383626	0.55824	Nonsignificant	None
A0A0B2V2K6	Uncharacterized protein	Tcan_03284	0	0	0	106363	9713.81	25935.3		A0A0B2UZM4	PLAT domain-containing protein (Fragment)	Tcan_12885	12348	14347	13486	20536.5	19742.5	15800.8	0.716498	0.0281546	-0.480966	Nonsignificant	None
A0A0B2V2L2	Uncharacterized protein	Tcan_02923	27043.4	26731.5	35652.7	0	19354.6	44702.9		A0A0B2VJT6	Uncharacterized protein	Tcan_06001	25625.2	30804.4	27826.5	21102.7	20802.8	14236.3	1.50077	0.0254625	0.585707	Nonsignificant	None
A0A0B2V2L3	thioredoxin-dependent peroxiredoxin	prdx-3	4.23429e+06	4.92903e+06	4.80744e+06	4.65127e+06	5135580	4.51299e+06		A0A0B2UX98	Uncharacterized protein	Tcan_17707	17929.6	11480.7	11699.1	19724.7	16754.5	19677.6	0.732047	0.097812	-0.449992	Nonsignificant	None
A0A0B2V2L6	Uncharacterized protein (Fragment)	Tcan_00087	11120.6	6584.32	9811.69	20173.5	25437.7	13184.7		A0A0B2VMA8	Uncharacterized protein	Tcan_06726	9397.5	0	23700.3	20324	14579.8	21269.8	0.883809	0.739898	-0.178193	Nonsignificant	None
A0A0B2V2L8	BAR domain-containing protein	Tcan_13022	6905.83	0	0	9318.19	3455.04	13667.8		A0A183UFF4	ATP-dependent RNA helicase	TCNE_LOCUS7224	49752.1	50221	35111.3	27571.1	0	28629.7	1.6024	0.0777606	0.680235	Nonsignificant	None
A0A0B2V2M5	Uncharacterized protein (Fragment)	Tcan_02936	0	0	0	42776.6	19999.2	50755.7		A0A0B2VLD0	Evolutionarily conserved signaling intermediate in Toll pathway, mitochondrial	ECSIT	12355	19239	16539.5	18172.8	14274.3	23777.4	0.856094	0.473051	-0.224159	Nonsignificant	None
A0A0B2V2M6	protein-ribulosamine 3-kinase	Fn3krp	220737	171658	121164	323873	337887	206588		A0A0B2UW76	Chromo domain-containing protein LHP1	LHP1	30366.4	34699.5	34813.2	18001.2	15507.7	22762.6	1.77495	0.00490357	0.827777	Nonsignificant	None
A0A0B2V2M9	Insulin-degrading enzyme	IDE	281032	309340	287274	226016	229113	265412		A0A0B2V195	WD repeat-containing protein 75	WDR75	24581.8	28157	30584	12799.2	24477.2	19048.3	1.47933	0.0768448	0.564942	Nonsignificant	None
A0A0B2V2N0	Putative trafficking protein particle complex subunit 2	sedl-1	15250.9	11933	16860.2	11295.2	10962.7	13646		A0A0B2UIL3	Polynucleotide 5-hydroxyl-kinase nol-9	nol-9	26879.5	22468.2	21929.8	22835	17283.5	16230.1	1.26494	0.125977	0.339064	Nonsignificant	None
A0A0B2V2N4	Mitochondrial fission factor	Tcan_18560	131739	124108	145183	78731.4	78265.2	108583		A0A0B2V849	PDZ domain-containing protein	Tcan_04649	16259.5	11405.5	15612.3	14263.3	19480.9	22671.6	0.767112	0.203572	-0.382491	Nonsignificant	None
A0A0B2V2N6	SXP/RAL-2 family protein Ani s 5-like cation-binding domain-containing protein	Tcan_04384	78750.4	95252.4	95045.9	103636	83282.5	108419		A0A0B2VSC2	Carnosine N-methyltransferase	Tcan_16028	28249.4	23909.4	18560	19380.6	15139.4	21903.5	1.25336	0.236797	0.325797	Nonsignificant	None
A0A0B2V2N7	Mitochondrial import receptor subunit TOM22 homolog	TOMM22	186829	160104	189877	124774	135299	200682		A0A183VGI6	PID domain-containing protein	TCNE_LOCUS19856	23484.1	27719.7	17632.8	24683.3	0	31747.9	0.813222	0.335273	-0.298279	Nonsignificant	None
A0A0B2V2N8	ATP-dependent RNA helicase	ddx46	100896	122145	99933.1	111498	86434.3	138320		A0A0B2VWH0	Serine/threonine-protein phosphatase PP-Z2	PPZ2	14108.3	9148.11	12237	16324.6	17326.9	22786.4	0.628893	0.0477585	-0.669113	Nonsignificant	None
A0A0B2V2P2	Carnitine O-palmitoyltransferase 1, liver isoform	Cpt1a	59655.6	58329.8	62792.5	63613	49592.1	56251.6		A0A0B2VDL1	KH domain-containing protein	how	62921.8	56901.9	63065.3	10998.3	21666.8	23774.8	3.24042	0.000690507	1.69618	Significant	up
A0A0B2V2P3	Activating signal cointegrator 1 complex subunit 1	Ascc1	96092.8	93073.1	87919.8	97036.1	93799.9	93367.6		A0A183UN25	WD repeat and FYVE domain-containing protein 3	TCNE_LOCUS9895	29320.7	31665.8	25449.1	14119.3	19299	23054.9	1.53056	0.0342156	0.61406	Nonsignificant	None
A0A0B2V2P9	non-specific serine/threonine protein kinase	Ttbk1	0	0	0	15632.1	10455.3	10933.1		A0A183VAR2	Palmitoyltransferase	TCNE_LOCUS17832	15050.8	28227	18488.6	18749.1	17696.6	20107.8	1.09218	0.686915	0.127207	Nonsignificant	None
A0A0B2V2Q3	Ryanodine receptor 44F	Rya-r44F	430758	419517	408027	484339	576685	591902		A0A0B2UWJ9	protein-serine/threonine phosphatase	NFI1	21086.7	16881.6	23654	17631.3	13844.2	25097.3	1.08926	0.684573	0.123344	Nonsignificant	None
A0A0B2V2Q5	26S protease regulatory subunit 8	Tcan_16224	826161	1.01525e+06	998366	776753	684211	860534		A0A183URM9	Trafficking protein particle complex subunit 10	TCNE_LOCUS11149	30595.5	30585.6	23756.5	14875.6	18571.7	23132.3	1.50121	0.0457303	0.586123	Nonsignificant	None
A0A0B2V2Q7	Gamma-soluble NSF attachment protein	NAPG	179203	195620	176341	150289	146742	176543		A0A0B2UV04	Transmembrane protein 208	TMEM208	19842.1	26447.9	19858.6	15453.3	18728.1	22402	1.16904	0.344537	0.22533	Nonsignificant	None
A0A0B2V2Q8	28S ribosomal protein S2, mitochondrial	MRPS2	144268	154853	145563	99911.9	103873	148549		A0A183UBD0	alpha-1,2-Mannosidase	TCNE_LOCUS5800	28969.5	33654.6	37955.2	14240.3	23520.3	18826.8	1.77742	0.0170767	0.829781	Nonsignificant	None
A0A0B2V2Q9	Bifunctional nitrilase/nitrile hydratase NIT4B (Fragment)	NIT4B	4.69009e+06	6.18027e+06	5.10588e+06	5.39704e+06	5448460	6.74769e+06		A0A183TYG0	Autophagy-related protein 13-like protein	TCNE_LOCUS1280	22366.9	17944.4	10952	15805	19427.3	21385	0.905435	0.655038	-0.143317	Nonsignificant	None
A0A0B2V2R7	Major sperm protein	ssp-32	174473	123730	77457.3	378554	290358	490905		A0A0B2VAE1	Sentrin-specific protease 8	Senp8	26077.4	35604.7	24995	18968.7	20660.1	17018.2	1.53013	0.0471135	0.613651	Nonsignificant	None
A0A0B2V2S1	Putative 2-oxoglutarate dehydrogenase E1 component DHKTD1-like protein, mitochondrial (Fragment)	ZK836.2	178993	196850	241336	217869	201736	206469		A0A0B2VHT3	Poly(A) RNA polymerase gld-2-like protein A	Gld2	18490.8	15136.9	20580.5	13632.6	16212.9	26858.7	0.955982	0.857545	-0.0649445	Nonsignificant	None
A0A0B2V2S2	MATH domain-containing protein (Fragment)	Tcan_02928	27681.1	48859	25665	53293.5	79461.6	14403.3		A0A183ULY9	Uncharacterized protein	TCNE_LOCUS9509	16226.1	22886.2	18218.5	20998	15956.5	19845.6	1.00934	0.946862	0.0134173	Nonsignificant	None
A0A0B2V2S3	Uncharacterized protein	Tcan_10746	46092.5	53874.8	47036.6	24085.4	27466.8	31893		A0A0B2VF82	Uncharacterized protein	Tcan_14444	37677.4	48136.9	86241.9	12206.1	20915.7	23734	3.02618	0.0644539	1.5975	Nonsignificant	None
A0A0B2V2T0	Cyclin-G-associated kinase	Gak	78749.8	88368.8	76505.7	59872.2	63371.1	73220.5		A0A0B2W3N8	UDP-glucuronosyltransferase	ugt3	26810.9	16435.6	25059.5	19287.5	11643.1	25936.9	1.20114	0.506252	0.264408	Nonsignificant	None
A0A0B2V2T3	Rab3 GTPase-activating protein catalytic subunit	RAB3GAP1	86896.7	78396.7	76864.4	66419	61609.4	74744.3		A0A0B2V9T4	Glutamate dehydrogenase	Gdh	88560.8	85472.6	100207	23048.8	33829.3	0	3.21437	0.00295852	1.68453	Significant	up
[truncated: 6,895 more rows]

## Sheet: Table S2
Table S2: The GO annotation analysis of all identified adult Toxocara canis proteins.
[truncated: 929 more rows]

[truncated: 10 more sheets: Table S3, Table S4, Table S5, Table S6, Table S7, Table S8, Table S9, Table S10, Table S11, Table S12]
